# Supplementary material for: DNA methylation and transcriptome analysis reveal epigenomic differences among three macaque species
Source: Evol Appl. 2023 Oct 12;17(2):e13604. doi: 10.1111/eva.13604 (PMC10853583; doi:10.1111/eva.13604)
Supplement: Supplementary file 2 — Appendix S2. [file EVA-17-e13604-s003.xlsx]

## Sheet: Table S1
Supplementary Table S1 RNA-seq and BS-seq sampling information.
Species	Animal sample names	Sequencing sample names	Gender	Age	Accession numbers	Source of samples	Type
M. mulatta lasiota	MCR3	MCR3	Male	15	SRR11625447	Wang et al. 2021	RNA-seq
M. mulatta lasiota	MCR5	MCR5	Male	15	SRR11625445	Wang et al. 2021	RNA-seq
M. mulatta lasiota	MCR6	MCR6	Male	15	SRR11625444	Wang et al. 2021	RNA-seq
M. mulatta lasiota	FCR10	FCR10	Female	15	SRR11625440	Wang et al. 2021	RNA-seq
M. mulatta lasiota	FCR12	FCR12	Female	15	SRR11625454	Wang et al. 2021	RNA-seq
M. mulatta lasiota	FCR11	FCR11	Female	15	SRR11625455	Wang et al. 2021	RNA-seq
M. thibetana	FTM19	FTM19	Female	17	SRR8485561	Yan et al. 2020	RNA-seq
M. thibetana	MTM20	MTM20	Male	15	SRR8485562	Yan et al. 2020	RNA-seq
M. thibetana	FTM21	FTM21	Female	15	SRR8485566	Yan et al. 2020	RNA-seq
M. thibetana	FTM22	FTM22	Female	15	SRR8485565	Yan et al. 2020	RNA-seq
M. thibetana	MTM23	MTM23	Male	18	SRR8485564	Yan et al. 2020	RNA-seq
M. fascicularis	FCE01	FCE01	Female	16	CNR0531232	This article	RNA-seq
M. fascicularis	FCE02	FCE02	Female	17	CNR0531233	This article	RNA-seq
M. fascicularis	FCE03	FCE03	Female	17	CNR0531234	This article	RNA-seq
M. fascicularis	FCE04	FCE04	Female	16	CNR0531235	This article	RNA-seq
M. fascicularis	FCE07	FCE07	Female	15	CNR0531236	This article	RNA-seq
M. fascicularis	FCE08	FCE08	Female	15	CNR0531237	This article	RNA-seq
M. fascicularis	MCE10	MCE10	Male	16	CNR0531238	This article	RNA-seq
M. fascicularis	MCE11	MCE11	Male	17	CNR0531239	This article	RNA-seq
M. fascicularis	MCE12	MCE12	Male	15	CNR0531240	This article	RNA-seq
M. fascicularis	MCE13	MCE13	Male	16	CNR0531241	This article	RNA-seq
M. mulatta lasiota	CR11	CR11-1	female	9	CNR0531200	This article	BS-seq
M. mulatta lasiota	CR11	CR11-2	female	9	CNR0531201	This article	BS-seq
M. mulatta lasiota	CR11	CR11-2s	female	9	CNR0531202	This article	BS-seq
M. mulatta lasiota	CR11	CR11-1s	female	9	CNR0531203	This article	BS-seq
M. mulatta lasiota	CR12	CR12-1	female	15	CNR0531204	This article	BS-seq
M. mulatta lasiota	CR12	CR12-2	female	15	CNR0531205	This article	BS-seq
M. mulatta lasiota	CR12	CR12-1s	female	15	CNR0531206	This article	BS-seq
M. mulatta lasiota	CR15	CR15-1	male	18	CNR0531207	This article	BS-seq
M. mulatta lasiota	CR15	CR15-2	male	18	CNR0531208	This article	BS-seq
M. mulatta lasiota	CR17	CR17-1	male	1.5	CNR0531209	This article	BS-seq
M. mulatta lasiota	CR17	CR17-2	male	1.5	CNR0531210	This article	BS-seq
M. mulatta lasiota	CRY2	CR_Y2	male	5	CNR0531211	This article	BS-seq
M. fascicularis	CE1	CE1-1	male	2.3	CNR0531212	This article	BS-seq
M. fascicularis	CE1	CE1-2	male	2.3	CNR0531213	This article	BS-seq
M. fascicularis	CE3	CE3-1	male	2.5	CNR0531214	This article	BS-seq
M. fascicularis	CE3	CE3-2	male	2.5	CNR0531215	This article	BS-seq
M. fascicularis	CE5	CE5-1	female	8.5	CNR0531216	This article	BS-seq
M. fascicularis	CE5	CE5-2	female	8.5	CNR0531217	This article	BS-seq
M. fascicularis	CE6	CE6-1	female	10	CNR0531218	This article	BS-seq
M. fascicularis	CE6	CE6-2	female	10	CNR0531219	This article	BS-seq
M. fascicularis	CE7	CE7-1	female	11	CNR0531220	This article	BS-seq
M. fascicularis	CE7	CE7-2	female	11	CNR0531221	This article	BS-seq
M. thibetana	TM3	TM3-1	female	3	CNR0531222	This article	BS-seq
M. thibetana	TM3	TM3-2	female	3	CNR0531223	This article	BS-seq
M. thibetana	TM8	TM8-1	male	5	CNR0531224	This article	BS-seq
M. thibetana	TM8	TM8-2	male	5	CNR0531225	This article	BS-seq
M. thibetana	TM12	TM12-1	female	5	CNR0531226	This article	BS-seq
M. thibetana	TM12	TM12-2	female	5	CNR0531227	This article	BS-seq
M. thibetana	TM20	TM20-1	male	15	CNR0531228	This article	BS-seq
M. thibetana	TM20	TM20-2	male	15	CNR0531229	This article	BS-seq
M. thibetana	TM24	TM24-1	male	15	CNR0531230	This article	BS-seq
M. thibetana	TM24	TM24-2	male	15	CNR0531231	This article	BS-seq

## Sheet: Table S2
Supplementary Table S2 Methylation sequencing quality results and data processing.
Methylation Sample names	Raw reads	Clean sequence pairs before Bismark analysed:	Error rate	Q20	Q30	GC content	BS conversion rate	Mapping efficiency:
CR11-1	318729172	128844477	0.0006	0.9274	0.8206	0.2248	0.9922	0.779
CR11-2	375374406	151875076	0.0006	0.9281	0.822	0.2254	0.9924	0.787
CR11-2s	22006408	36334968	0.0004	0.9498	0.8843	0.2211	0.9947	0.781
CR11-1s	82662270	9683459	0.0004	0.9525	0.8909	0.2202	0.9948	0.781
CR12-1	361935598	146933278	0.0006	0.9285	0.8234	0.2242	0.9923	0.788
CR12-2	468719994	191047297	0.0006	0.9365	0.8533	0.2272	0.9938	0.789
CR12-1s	41144584	18703842	0.0003	0.9635	0.9142	0.22	0.9947	0.793
CR15-1	446014206	177922836	0.0006	0.9319	0.8453	0.2254	0.9936	0.783
CR15-2	512019586	208668571	0.0006	0.9367	0.8538	0.2291	0.994	0.779
CR17-1	448151732	182328993	0.0006	0.9357	0.8516	0.2289	0.9938	0.78
CR17-2	464293970	190399591	0.0006	0.9372	0.855	0.2245	0.9937	0.779
CR_Y2	1082117092	421113703	0.0003	0.9435	0.9007	0.2243	0.9966	0.819
CE1-1	428455838	137774161	0.0012	0.8965	0.7877	0.2148	0.9961	0.753
CE1-2	428442504	145612992	0.001	0.9027	0.797	0.2123	0.996	0.751
CE3-1	410901460	125994004	0.0012	0.8931	0.7841	0.2141	0.9962	0.752
CE3-2	442773708	164743916	0.0009	0.9147	0.8156	0.2134	0.9965	0.755
CE5-1	418915660	156615599	0.0008	0.9154	0.8175	0.2104	0.9962	0.758
CE5-2	406432582	154145601	0.0007	0.9179	0.822	0.2107	0.9968	0.758
CE6-1	398920754	140937588	0.0009	0.9094	0.8069	0.2161	0.9966	0.763
CE6-2	404533214	171016079	0.0004	0.9459	0.878	0.2065	0.9979	0.765
CE7-1	421683148	145739817	0.001	0.9083	0.8066	0.2098	0.9962	0.758
CE7-2	430117930	135795658	0.0012	0.8985	0.7909	0.2101	0.9957	0.76
TM3-1	346970764	131494206	0.0006	0.9255	0.8396	0.2115	0.9961	0.721
TM3-2	333478588	118406095	0.0008	0.9142	0.8193	0.2122	0.9947	0.719
TM8-1	365545290	137517918	0.0007	0.9214	0.8318	0.2105	0.9945	0.719
TM8-2	374847742	139728781	0.0006	0.9222	0.833	0.2106	0.9963	0.718
TM12-1	362409118	135934665	0.0006	0.9234	0.8346	0.2087	0.9964	0.734
TM12-2	329226754	114453763	0.0007	0.9133	0.82	0.2112	0.9931	0.718
TM20-1	352073930	132760641	0.0007	0.9245	0.8373	0.2101	0.9964	0.726
TM20-2	372836734	133667224	0.0007	0.9157	0.8215	0.2103	0.9952	0.724
TM24-1	337779700	130262999	0.0005	0.9322	0.8525	0.207	0.9968	0.726
TM24-2	346602342	117277182	0.0007	0.9154	0.8235	0.2091	0.996	0.724

## Sheet: Table S3
Supplementary Table S3 Genome methylation landscape of three context.
Animal sample names	Total number of alignments analysed:	Total count of deduplicated leftover sequences	Total number of C's analysed:	Proportion of methylated C sites	Proportion of methylated C sites			Proportion of C sites methylated in CpG context:	Proportion of C sites methylated in CHG context:	Proportion of C sites methylated in CHH context:
					in CpG context :	in CHG context :	in CHH context :
CR11	255773108	223698009 (87.46% of total)	10400755827	0.0408499	0.824492	0.0443816	0.131127	0.699	0.008	0.007
CR12	281339350	243772806 (86.65% of total)	11375353491	0.0402303	0.834795	0.0415686	0.123637	0.693	0.007	0.007
CR15	301844195	263397061 (87.26% of total)	12340583542	0.0410789	0.849472	0.0377449	0.112783	0.705	0.007	0.006
CR17	290429583	251704317 (86.67% of total)	11862841525	0.042449	0.8491	0.0375964	0.113304	0.735	0.007	0.007
CRY2	344685855	336409438 (97.60% of total)	12352439008	0.0411183	0.893803	0.0264216	0.049834	0.747	0.005	0.005
CE1	213052525	195969890 (91.98% of total)	8386739393	0.0299801	0.881737	0.0276974	0.0905653	0.703	0.004	0.004
CE3	219197882	200113248 (91.29% of total)	8356334068	0.0313484	0.889595	0.0260689	0.0843361	0.729	0.004	0.003
CE5	235552816	211739117 (89.89% of total)	9058656961	0.029546	0.886283	0.027088	0.0866285	0.685	0.004	0.003
CE6	238471289	218244019 (91.52% of total)	9378207946	0.0313001	0.905183	0.0224835	0.0723336	0.713	0.003	0.003
CE7	213646579	196743863 (92.09% of total)	8196843460	0.0292168	0.879267	0.0276269	0.0931058	0.698	0.004	0.004
TM3	179920029	159994877 (88.93% of total)	6875657042	0.0323361	0.857588	0.0327933	0.109619	0.722	0.005	0.005
TM8	199187189	175484472 (88.10% of total)	7364394004	0.0308656	0.856503	0.0331817	0.110315	0.698	0.005	0.004
TM12	181889175	160860096 (88.44% of total)	6758512314	0.0310121	0.848262	0.0348793	0.116858	0.704	0.005	0.005
TM20	193150735	170041705 (88.04% of total)	7253997419	0.030156	0.863948	0.0311227	0.10493	0.693	0.005	0.004
TM24	179507083	157997589 (88.02% of total)	6701325536	0.0298367	0.874808	0.0285649	0.0966271	0.698	0.004	0.004

## Sheet: Table S4
Supplementary Table S4 The DMRs between macaque species.
chr	start	end	length	nCG	meanMethy1	meanMethy2	diff.Methy	areaStat	Group
chr16	25491847	25492438	592	4	0.958006	0.0182722	0.939734	174.522	CRvsCE
chr20	59044558	59045069	512	4	0.896294	0.0203736	0.87592	124.018	CRvsCE
chr16	27423755	27424041	287	4	0.902169	0.0266854	0.875484	143.906	CRvsCE
chr6	36792597	36792764	168	4	0.917799	0.0436515	0.874148	105.482	CRvsCE
chr16	74397348	74397446	99	4	0.939382	0.098446	0.840936	116.55	CRvsCE
chr11	115957220	115957432	213	4	0.843943	0.0157014	0.828242	81.9452	CRvsCE
chr18	22203219	22203457	239	4	0.858234	0.0311458	0.827088	93.2065	CRvsCE
chr8	97808127	97808322	196	4	0.83896	0.0199089	0.819051	88.5347	CRvsCE
chr2	44312864	44313227	364	4	0.915245	0.0995618	0.815683	95.0255	CRvsCE
chr14	79318699	79318785	87	4	0.890218	0.0775849	0.812633	64.288	CRvsCE
chr10	93724694	93724764	71	4	0.821442	0.0133232	0.808119	72.1162	CRvsCE
chr7	26401599	26401737	139	4	0.841074	0.0370791	0.803995	50.8353	CRvsCE
chr11	29800359	29800494	136	4	0.825499	0.0225815	0.802918	58.104	CRvsCE
chr2	29462903	29462984	82	4	0.837706	0.0351282	0.802578	69.0534	CRvsCE
chr4	863204	863305	102	4	0.930844	0.130206	0.800638	50.5135	CRvsCE
chr14	66931921	66932189	269	4	0.872236	0.0716006	0.800636	75.9903	CRvsCE
chr4	85819533	85820331	799	8	0.885946	0.0903714	0.795575	149.059	CRvsCE
chr4	15707367	15707438	72	4	0.884434	0.0916108	0.792823	66.177	CRvsCE
chr10	93416594	93416794	201	4	0.810915	0.023925	0.78699	41.8739	CRvsCE
chr11	29783898	29784224	327	4	0.853494	0.066857	0.786637	79.2805	CRvsCE
chr6	63789989	63790221	233	6	0.796318	0.0177291	0.778588	129.132	CRvsCE
chr16	25534268	25534377	110	4	0.922615	0.146268	0.776347	63.9844	CRvsCE
chr3	128411457	128411649	193	4	0.895491	0.120312	0.775179	54.5025	CRvsCE
chr4	39884446	39884520	75	4	0.903581	0.135445	0.768136	46.227	CRvsCE
chr12	90886298	90886457	160	4	0.901578	0.140717	0.760861	41.9138	CRvsCE
chr9	69927146	69927293	148	4	0.940137	0.18065	0.759487	62.7948	CRvsCE
chr8	70893568	70893862	295	4	0.763677	0.0121947	0.751482	100.812	CRvsCE
chr6	137857829	137858138	310	6	0.850075	0.099862	0.750213	82.7686	CRvsCE
chr1	109847679	109848017	339	4	0.758301	0.0128685	0.745432	71.5441	CRvsCE
chr12	43540374	43540429	56	4	0.771492	0.0264415	0.745051	58.1333	CRvsCE
chr7	53915174	53915375	202	4	0.901239	0.156787	0.744452	70.7323	CRvsCE
chr7	11958396	11958623	228	6	0.808058	0.0712507	0.736807	67.1021	CRvsCE
chr5	144095481	144095926	446	4	0.902326	0.165995	0.736331	87.7947	CRvsCE
chr7	26329443	26329688	246	4	0.87495	0.141491	0.733459	66.2362	CRvsCE
chr7	49223680	49223856	177	4	0.753405	0.0205536	0.732851	69.0438	CRvsCE
chr1	185260138	185260243	106	4	0.843201	0.116591	0.72661	63.3323	CRvsCE
chr6	36778572	36778704	133	4	0.861361	0.138712	0.722649	53.496	CRvsCE
chr8	91683701	91683754	54	4	0.738302	0.0161388	0.722163	67.431	CRvsCE
chr15	43799164	43799558	395	4	0.902728	0.1878	0.714927	47.4979	CRvsCE
chr14	77895994	77896207	214	4	0.740776	0.0277461	0.71303	44.759	CRvsCE
chr6	63537212	63537392	181	4	0.876669	0.164248	0.712421	41.6251	CRvsCE
chr13	53177174	53177348	175	4	0.895565	0.183415	0.71215	45.0703	CRvsCE
chr11	115787649	115787751	103	4	0.893877	0.189207	0.70467	56.8016	CRvsCE
chr6	59440815	59441207	393	4	0.755073	0.0514545	0.703619	49.259	CRvsCE
chr1	140240315	140240448	134	4	0.867905	0.166301	0.701604	66.4091	CRvsCE
chr10	94032430	94032505	76	4	0.855732	0.156416	0.699317	40.9503	CRvsCE
chr7	63391620	63392292	673	4	0.853711	0.157524	0.696187	50.9953	CRvsCE
chr7	26336398	26336555	158	4	0.806636	0.11222	0.694416	58.7015	CRvsCE
chr7	53812939	53812989	51	4	0.917576	0.224332	0.693243	56.3519	CRvsCE
chr15	106498142	106498275	134	4	0.777263	0.0844084	0.692855	49.4866	CRvsCE
chr18	28845199	28845277	79	6	0.811144	0.118422	0.692722	73.8378	CRvsCE
chr10	74247497	74247583	87	4	0.719824	0.0329126	0.686911	46.6648	CRvsCE
chr1	174768720	174769132	413	4	0.802958	0.118825	0.684133	47.416	CRvsCE
chr2	170349693	170349798	106	4	0.776499	0.0948972	0.681602	54.9684	CRvsCE
chr8	68316041	68316093	53	4	0.872172	0.192391	0.679781	36.302	CRvsCE
chr1	5422208	5422375	168	4	0.865341	0.189676	0.675666	44.5257	CRvsCE
chr14	33752380	33752505	126	4	0.818967	0.145098	0.673868	47.1693	CRvsCE
chr6	75937072	75937310	239	4	0.837113	0.16407	0.673043	52.8677	CRvsCE
chr11	68756644	68757989	1346	4	0.831527	0.158658	0.672869	46.2853	CRvsCE
chr5	71726102	71726323	222	4	0.687212	0.0168979	0.670314	52.0125	CRvsCE
chr1	160913766	160914138	373	4	0.874298	0.204827	0.669471	38.6548	CRvsCE
chr11	15870585	15870766	182	4	0.861516	0.192246	0.66927	35.8899	CRvsCE
chr13	81127118	81127588	471	4	0.816735	0.149389	0.667346	45.447	CRvsCE
chr5	48785829	48786511	683	8	0.812632	0.146479	0.666154	111.511	CRvsCE
chr12	47589297	47589421	125	4	0.69767	0.0316193	0.66605	53.2487	CRvsCE
chr15	63218992	63219120	129	4	0.882595	0.217427	0.665168	30.9888	CRvsCE
chr7	69556585	69556714	130	4	0.875231	0.21154	0.663691	33.8792	CRvsCE
chr7	80582772	80583010	239	4	0.84123	0.179088	0.662141	57.9007	CRvsCE
chr17	59163112	59163363	252	5	0.837644	0.176702	0.660942	40.3555	CRvsCE
chr4	871875	872002	128	4	0.858712	0.198633	0.660079	37.2312	CRvsCE
chr3	91602853	91603005	153	4	0.946999	0.287768	0.659231	46.2889	CRvsCE
chr9	9604174	9604276	103	4	0.677564	0.0184049	0.659159	44.863	CRvsCE
chr5	176622301	176622413	113	8	0.803599	0.144653	0.658946	96.893	CRvsCE
chr7	64357772	64357917	146	4	0.878811	0.220324	0.658488	45.1891	CRvsCE
chr14	78832263	78832514	252	4	0.88178	0.22337	0.65841	48.1788	CRvsCE
chr7	11994731	11994804	74	6	0.795371	0.137004	0.658367	54.004	CRvsCE
chr7	12101750	12101990	241	4	0.70917	0.0514307	0.65774	59.2762	CRvsCE
chr9	10616758	10616952	195	4	0.832879	0.175516	0.657363	50.5392	CRvsCE
chr18	9809570	9809642	73	4	0.823967	0.166627	0.657341	37.956	CRvsCE
chr15	112375611	112376667	1057	80	0.890351	0.233504	0.656847	1162.86	CRvsCE
chr4	12094638	12094983	346	4	0.67747	0.0207199	0.65675	54.9978	CRvsCE
chr7	128794780	128794888	109	4	0.758068	0.102934	0.655134	45.1675	CRvsCE
chr6	101615766	101615955	190	4	0.727765	0.0742884	0.653477	42.8611	CRvsCE
chr13	47952037	47952243	207	4	0.855107	0.201825	0.653282	35.8481	CRvsCE
chr11	45600447	45600777	331	4	0.81177	0.158587	0.653183	44.117	CRvsCE
chr6	86271133	86272369	1237	4	0.703641	0.0515322	0.652109	53.4131	CRvsCE
chr5	74178156	74178218	63	8	0.766009	0.115245	0.650763	84.5582	CRvsCE
chr12	69180420	69181180	761	4	0.861462	0.210701	0.650761	39.0423	CRvsCE
chr18	200837	201305	469	4	0.72434	0.0744077	0.649933	55.5295	CRvsCE
chr12	48259783	48259928	146	6	0.959693	0.310245	0.649448	35.5354	CRvsCE
chr7	125064135	125064326	192	4	0.666255	0.0182845	0.64797	40.0596	CRvsCE
chr1	184389887	184390051	165	4	0.919163	0.271995	0.647168	35.3257	CRvsCE
chr5	86015829	86016376	548	6	0.711894	0.0659945	0.645899	79.9553	CRvsCE
chr1	154280015	154280066	52	4	0.879965	0.235234	0.644731	30.7156	CRvsCE
chr3	91461440	91461614	175	8	0.750717	0.106045	0.644672	72.0744	CRvsCE
chr6	88272533	88272909	377	4	0.872846	0.22967	0.643175	56.0085	CRvsCE
chr9	111570253	111570490	238	6	0.891823	0.249573	0.64225	57.3256	CRvsCE
chr1	69480837	69481031	195	4	0.746125	0.103959	0.642166	32.039	CRvsCE
chr10	29576348	29576516	169	4	0.86573	0.224451	0.64128	32.5203	CRvsCE
chr6	100497769	100497830	62	8	0.847621	0.206626	0.640995	65.882	CRvsCE
chr4	13723936	13724302	367	6	0.704885	0.0640182	0.640867	67.9667	CRvsCE
chr1	151963803	151964039	237	4	0.687307	0.0464791	0.640828	55.0742	CRvsCE
chr2	60071321	60071448	128	4	0.871185	0.230563	0.640622	38.379	CRvsCE
chr1	33270801	33270893	93	4	0.663819	0.023791	0.640028	33.4552	CRvsCE
chr3	86792865	86793071	207	4	0.829095	0.190279	0.638815	34.8754	CRvsCE
chr7	145060064	145060441	378	6	0.69816	0.059613	0.638547	67.0151	CRvsCE
chr16	16269431	16269507	77	4	0.933711	0.295919	0.637792	24.1654	CRvsCE
chr1	175151948	175152052	105	4	0.772229	0.134666	0.637563	41.1963	CRvsCE
chr14	29214658	29215228	571	4	0.686764	0.0508697	0.635894	54.8519	CRvsCE
chr11	8678240	8678666	427	4	0.7967	0.160966	0.635734	56.79	CRvsCE
chr18	45543364	45543965	602	4	0.852975	0.21797	0.635005	43.8707	CRvsCE
chr2	48465752	48465831	80	4	0.741191	0.106815	0.634376	38.4067	CRvsCE
chr9	102825135	102825532	398	12	0.883422	0.249207	0.634214	86.1154	CRvsCE
chr8	91556214	91556458	245	4	0.808714	0.174964	0.633749	53.8729	CRvsCE
chr14	69606798	69607057	260	4	0.840629	0.207683	0.632946	49.8389	CRvsCE
chr14	50794488	50794791	304	4	0.8817	0.24883	0.63287	26.8505	CRvsCE
chr1	123372273	123372567	295	10	0.746504	0.114165	0.632339	124.394	CRvsCE
chr11	76072954	76073085	132	4	0.943837	0.312126	0.631711	41.3599	CRvsCE
chr1	14729552	14729636	85	4	0.750854	0.119884	0.63097	39.1192	CRvsCE
chr3	97267712	97267835	124	4	0.818625	0.18778	0.630845	35.447	CRvsCE
chr3	97887074	97887200	127	4	0.834084	0.203276	0.630809	30.5731	CRvsCE
chr6	38821917	38822004	88	4	0.731828	0.101473	0.630355	32.6694	CRvsCE
chr1	209591726	209591782	57	4	0.773111	0.143478	0.629634	28.787	CRvsCE
chr1	105089982	105090229	248	6	0.649305	0.0197416	0.629564	59.4621	CRvsCE
chr4	85857926	85858009	84	4	0.667154	0.0396314	0.627522	49.5143	CRvsCE
chr7	87182927	87183150	224	4	0.724043	0.0969246	0.627118	36.3036	CRvsCE
chr5	174600920	174601054	135	4	0.694086	0.0678032	0.626283	49.1777	CRvsCE
chr4	47989221	47989462	242	4	0.649627	0.0238134	0.625814	35.2047	CRvsCE
chr14	7341195	7341298	104	4	0.944915	0.319515	0.625399	46.6235	CRvsCE
chr1	176271812	176271951	140	4	0.814801	0.19007	0.624732	42.2861	CRvsCE
chr1	146718004	146719782	1779	10	0.927096	0.302462	0.624634	143.26	CRvsCE
chr1	123672356	123672459	104	4	0.775881	0.151832	0.624049	28.9927	CRvsCE
chr14	79331820	79331959	140	4	0.839065	0.216273	0.622792	45.4553	CRvsCE
chr6	159641896	159642361	466	6	0.669171	0.0465293	0.622642	59.4753	CRvsCE
chr11	49135346	49135397	52	4	0.865075	0.2429	0.622176	27.3111	CRvsCE
chr14	33883065	33883507	443	6	0.845248	0.224073	0.621175	68.354	CRvsCE
chr1	35364189	35364514	326	4	0.801306	0.1812	0.620106	43.3559	CRvsCE
chr5	10717074	10717356	283	4	0.64341	0.0233177	0.620093	59.2244	CRvsCE
chr19	47227503	47227804	302	6	0.895172	0.275547	0.619625	64.2835	CRvsCE
chr3	91466790	91467148	359	4	0.771474	0.153403	0.618071	37.4617	CRvsCE
chr5	66097219	66097448	230	4	0.689478	0.0726844	0.616794	45.0811	CRvsCE
chr6	90382487	90382694	208	6	0.719759	0.104138	0.615621	64.5214	CRvsCE
chr5	133689319	133689523	205	6	0.721062	0.105927	0.615135	49.8899	CRvsCE
chr9	14506034	14506652	619	8	0.79517	0.180229	0.61494	72.5322	CRvsCE
chr5	110607957	110608326	370	4	0.872392	0.257561	0.614831	33.3216	CRvsCE
chr16	51920373	51920650	278	8	0.646294	0.0316714	0.614623	79.7972	CRvsCE
chr13	76987679	76987823	145	4	0.817838	0.203507	0.614332	31.0627	CRvsCE
chr4	22006240	22006502	263	4	0.823596	0.209622	0.613974	37.2172	CRvsCE
chr19	20306314	20306841	528	4	0.662935	0.0493986	0.613536	40.2022	CRvsCE
chr7	50519277	50519571	295	6	0.741339	0.129279	0.61206	68.4977	CRvsCE
chr16	25499418	25499648	231	6	0.951972	0.34138	0.610592	45.9491	CRvsCE
chr6	63785326	63785550	225	4	0.733252	0.123921	0.609331	38.034	CRvsCE
chr3	167280311	167280936	626	4	0.841789	0.233576	0.608213	44.9141	CRvsCE
chr8	29931103	29931608	506	7	0.874847	0.267216	0.607631	81.9102	CRvsCE
chr1	149233008	149234267	1260	4	0.737827	0.131234	0.606593	45.069	CRvsCE
chr12	68496038	68496196	159	4	0.852065	0.245915	0.60615	34.6712	CRvsCE
chr9	70439117	70439353	237	4	0.776809	0.171038	0.605772	44.6474	CRvsCE
chr1	208124113	208124550	438	16	0.729378	0.123694	0.605684	161.614	CRvsCE
chr13	36099943	36100022	80	4	0.733379	0.127709	0.605669	28.9554	CRvsCE
chr11	9282654	9282858	205	6	0.792141	0.186673	0.605468	49.6542	CRvsCE
chr3	156807238	156807400	163	4	0.805627	0.200823	0.604804	36.5978	CRvsCE
chr1	140300752	140301340	589	6	0.641882	0.0372278	0.604654	86.5938	CRvsCE
chr4	69920738	69920828	91	4	0.672102	0.067773	0.604329	41.644	CRvsCE
chr3	113801419	113801604	186	4	0.829736	0.225439	0.604297	28.8674	CRvsCE
chr1	55730267	55730369	103	4	0.806585	0.203891	0.602694	32.2817	CRvsCE
chr9	36109118	36109170	53	4	0.863468	0.26187	0.601598	32.1516	CRvsCE
chr6	76093993	76094465	473	8	0.883633	0.282443	0.60119	64.7007	CRvsCE
chr3	85733218	85733500	283	4	0.847023	0.246326	0.600697	98.243	CRvsCE
chr7	25686097	25686255	159	4	0.955397	0.355127	0.60027	23.245	CRvsCE
chr5	64929980	64930096	117	4	0.637594	0.0374242	0.60017	46.0946	CRvsCE
chr6	137527625	137527736	112	6	0.919994	0.319851	0.600142	36.9141	CRvsCE
chr9	53260123	53260195	73	4	0.772302	0.172223	0.600079	32.9775	CRvsCE
chr5	147751190	147751334	145	4	0.892743	0.294048	0.598695	30.6274	CRvsCE
chr5	129147962	129148297	336	4	0.713902	0.115469	0.598433	37.2224	CRvsCE
chr2	47825231	47825736	506	4	0.756557	0.158759	0.597798	41.2062	CRvsCE
chr6	72290436	72290668	233	4	0.658115	0.0605944	0.597521	28.3509	CRvsCE
chr3	65850556	65851113	558	8	0.704267	0.106942	0.597324	65.7833	CRvsCE
chr6	36732791	36732971	181	6	0.736828	0.139569	0.597259	56.7793	CRvsCE
chr5	77256138	77256432	295	6	0.914557	0.31809	0.596467	37.0449	CRvsCE
chr7	35075274	35075691	418	4	0.847516	0.251558	0.595958	36.094	CRvsCE
chr14	111084405	111085020	616	4	0.795005	0.199167	0.595838	32.0559	CRvsCE
chr8	54379091	54379232	142	4	0.839097	0.244039	0.595058	28.1063	CRvsCE
chr6	84179553	84180507	955	8	0.763569	0.168927	0.594642	69.879	CRvsCE
chr1	37521996	37522116	121	4	0.918245	0.323648	0.594597	27.2402	CRvsCE
chr6	135357754	135357982	229	4	0.765368	0.171274	0.594094	20.5138	CRvsCE
chr1	31577998	31578992	995	4	0.616465	0.0234234	0.593041	111.53	CRvsCE
chr4	75431719	75431783	65	4	0.608785	0.0173298	0.591456	51.8293	CRvsCE
chr2	96698065	96698339	275	4	0.825932	0.234955	0.590977	35.6777	CRvsCE
chr20	54269549	54270004	456	12	0.908668	0.317784	0.590884	159.053	CRvsCE
chr2	117569855	117570195	341	6	0.754216	0.163724	0.590492	52.4095	CRvsCE
chr18	31711766	31711972	207	4	0.835402	0.245348	0.590054	25.8358	CRvsCE
chr20	3812634	3812718	85	6	0.909696	0.32022	0.589476	32.6839	CRvsCE
chr3	113335032	113335418	387	6	0.894495	0.30529	0.589205	56.4861	CRvsCE
chr12	49348963	49349033	71	6	0.832973	0.244995	0.587977	53.934	CRvsCE
chr15	109258668	109259212	545	52	0.894323	0.306429	0.587893	471.25	CRvsCE
chr6	63450161	63450331	171	4	0.866901	0.279216	0.587685	29.491	CRvsCE
chr4	107920006	107920255	250	4	0.757231	0.169897	0.587334	30.1125	CRvsCE
chr14	47116609	47116725	117	8	0.873695	0.286413	0.587282	39.1811	CRvsCE
chr7	122832282	122832339	58	4	0.850817	0.263882	0.586935	35.8178	CRvsCE
chr1	175953117	175953368	252	4	0.857404	0.270634	0.58677	32.5633	CRvsCE
chr5	86856915	86857094	180	4	0.71986	0.13318	0.58668	38.62	CRvsCE
chr3	103664396	103664641	246	4	0.831523	0.245137	0.586386	25.1981	CRvsCE
chr11	74317377	74317429	53	4	0.78097	0.19542	0.58555	28.6534	CRvsCE
chr7	78190437	78190730	294	4	0.873768	0.288433	0.585335	33.2746	CRvsCE
chr20	48913049	48913833	785	4	0.639389	0.0543312	0.585058	55.848	CRvsCE
chr1	185306891	185307052	162	4	0.728391	0.143387	0.585004	42.7386	CRvsCE
chr3	88102423	88102491	69	4	0.848135	0.263335	0.584799	32.0298	CRvsCE
chr2	163667452	163667568	117	8	0.828647	0.244272	0.584375	50.7896	CRvsCE
chr11	104881038	104881143	106	4	0.80049	0.216497	0.583994	44.2275	CRvsCE
chr3	91545103	91545184	82	4	0.603693	0.0200907	0.583602	22.2277	CRvsCE
chr15	110443508	110443570	63	4	0.615863	0.033632	0.582231	33.8123	CRvsCE
chr13	86847512	86847655	144	4	0.69701	0.115176	0.581833	27.8142	CRvsCE
chr4	90496190	90496304	115	4	0.646471	0.0652156	0.581255	36.5479	CRvsCE
chr12	40958561	40958687	127	4	0.665499	0.0845749	0.580924	34.3677	CRvsCE
chr6	90366636	90366881	246	4	0.814541	0.233995	0.580546	43.6832	CRvsCE
chr7	153030708	153030765	58	4	0.834988	0.25482	0.580169	22.3594	CRvsCE
chr1	172126489	172126626	138	6	0.864944	0.285556	0.579388	51.1648	CRvsCE
chr9	74488708	74489276	569	4	0.832074	0.254191	0.577883	33.5297	CRvsCE
chr18	45360025	45360560	536	8	0.769623	0.192086	0.577537	88.6741	CRvsCE
chr6	37500486	37500625	140	4	0.642652	0.0652132	0.577439	25.868	CRvsCE
chr2	99640586	99640880	295	4	0.898227	0.320864	0.577364	25.2892	CRvsCE
chr1	27785818	27785919	102	4	0.677047	0.0998735	0.577174	25.1204	CRvsCE
chr6	36998605	36999012	408	5	0.875	0.298001	0.577	40.0736	CRvsCE
chr14	96045165	96045278	114	4	0.63012	0.0531664	0.576954	21.9755	CRvsCE
chr6	108250407	108250633	227	4	0.608622	0.0319537	0.576668	24.008	CRvsCE
chr9	98948401	98948600	200	4	0.83882	0.26257	0.57625	36.2618	CRvsCE
chr15	43122127	43122265	139	4	0.882079	0.306803	0.575275	29.1649	CRvsCE
chr5	170094742	170094912	171	4	0.594739	0.0194824	0.575257	36.2325	CRvsCE
chr12	51821071	51821122	52	4	0.641691	0.066571	0.57512	36.4946	CRvsCE
chr12	59771101	59771178	78	4	0.680893	0.105799	0.575094	31.7657	CRvsCE
chr11	19332149	19332300	152	6	0.802046	0.227506	0.57454	37.6497	CRvsCE
chr5	148275368	148275723	356	4	0.759124	0.185183	0.573941	40.9687	CRvsCE
chr7	63407510	63407699	190	6	0.90715	0.333401	0.573749	44.6196	CRvsCE
chr8	100218973	100219117	145	4	0.822514	0.248926	0.573588	33.8505	CRvsCE
chr13	34812963	34813438	476	6	0.935151	0.361677	0.573474	43.6874	CRvsCE
chr11	27691145	27691368	224	6	0.940989	0.36819	0.572799	39.3968	CRvsCE
chr2	163346145	163346469	325	4	0.674009	0.101229	0.572781	54.8002	CRvsCE
chr15	110388741	110389533	793	4	0.804985	0.232405	0.57258	59.4837	CRvsCE
chr16	57849556	57849627	72	6	0.938615	0.366345	0.57227	30.6047	CRvsCE
chr3	129278872	129279072	201	4	0.742936	0.170714	0.572222	30.6237	CRvsCE
chr8	5407028	5407275	248	4	0.767821	0.195704	0.572117	30.6803	CRvsCE
chr15	77290393	77291182	790	6	0.740479	0.168592	0.571887	43.7738	CRvsCE
chr9	28061448	28061567	120	4	0.85489	0.283041	0.571849	46.2772	CRvsCE
chr3	129337647	129337844	198	4	0.763583	0.191914	0.571669	33.4597	CRvsCE
chr6	72431384	72431686	303	4	0.814197	0.242759	0.571438	37.0277	CRvsCE
chr20	15063281	15063633	353	13	0.811376	0.240489	0.570887	87.6692	CRvsCE
chr11	101485808	101486042	235	4	0.718524	0.148159	0.570364	44.7955	CRvsCE
chr4	131328847	131329037	191	4	0.760176	0.18985	0.570327	32.2366	CRvsCE
chr2	55169835	55170095	261	6	0.807003	0.236767	0.570237	55.0494	CRvsCE
chr4	86226775	86227059	285	6	0.706476	0.136463	0.570013	100.029	CRvsCE
chr12	82798111	82798230	120	4	0.630299	0.0610783	0.569221	27.3164	CRvsCE
chr4	56550307	56550626	320	6	0.706122	0.137175	0.568947	52.9766	CRvsCE
chr20	62254142	62254317	176	18	0.785517	0.217191	0.568326	123.167	CRvsCE
chr5	122674191	122674477	287	4	0.761642	0.193573	0.568068	60.9318	CRvsCE
chr3	168603812	168603875	64	4	0.791674	0.223608	0.568066	31.0262	CRvsCE
chr15	63615943	63616132	190	4	0.884323	0.317599	0.566724	30.2793	CRvsCE
chr8	91635658	91635710	53	4	0.694253	0.127547	0.566706	38.4679	CRvsCE
chr4	155480154	155480233	80	4	0.795584	0.228967	0.566616	28.4478	CRvsCE
chr14	98951932	98952186	255	4	0.817059	0.250814	0.566245	40.0515	CRvsCE
chr11	115991928	115991979	52	4	0.809392	0.243584	0.565808	26.1922	CRvsCE
chr10	48347346	48347400	55	14	0.926536	0.360744	0.565792	73.9122	CRvsCE
chr6	178480059	178480221	163	4	0.780544	0.214868	0.565676	39.207	CRvsCE
chr6	120573396	120573722	327	4	0.710998	0.145529	0.565469	34.2676	CRvsCE
chr6	63709311	63709526	216	4	0.619471	0.0540638	0.565407	18.9629	CRvsCE
chr6	57815897	57817232	1336	4	0.666	0.100688	0.565312	44.8347	CRvsCE
chr12	54600176	54600375	200	6	0.804213	0.238943	0.56527	47.042	CRvsCE
chr5	66051624	66051695	72	4	0.899269	0.334658	0.564611	17.353	CRvsCE
chr16	37246902	37246992	91	4	0.610349	0.0461697	0.564179	30.9424	CRvsCE
chr1	97215666	97215782	117	4	0.641826	0.0776641	0.564162	22.0562	CRvsCE
chr10	51153190	51153284	95	6	0.782591	0.218589	0.564001	34.6767	CRvsCE
chr15	94165170	94165761	592	4	0.613515	0.049557	0.563958	47.7611	CRvsCE
chr5	158532556	158532989	434	4	0.881846	0.318123	0.563723	32.2379	CRvsCE
chr7	63394675	63394895	221	4	0.84804	0.284787	0.563253	24.8268	CRvsCE
chr15	88942858	88943912	1055	4	0.848413	0.28518	0.563233	36.0034	CRvsCE
chr5	143611110	143611431	322	4	0.769316	0.206354	0.562961	57.8512	CRvsCE
chr4	30850038	30850506	469	4	0.908858	0.346274	0.562584	23.3336	CRvsCE
chr7	114754557	114754742	186	4	0.929801	0.367404	0.562397	38.2084	CRvsCE
chr1	75054826	75054943	118	4	0.723881	0.161902	0.561978	29.9364	CRvsCE
chr4	67753625	67754028	404	13	0.929147	0.367535	0.561612	96.6158	CRvsCE
chr18	57664816	57665089	274	4	0.583617	0.0223355	0.561281	40.7292	CRvsCE
chr1	49390991	49391358	368	4	0.800942	0.239932	0.56101	34.6705	CRvsCE
chr14	33844547	33844600	54	4	0.923719	0.362779	0.560941	19.1499	CRvsCE
chr20	53979534	53979640	107	4	0.773355	0.212513	0.560842	31.8774	CRvsCE
chr5	152651229	152651469	241	6	0.659626	0.0991187	0.560507	45.0134	CRvsCE
chr2	195952323	195952689	367	4	0.812151	0.252043	0.560108	25.0648	CRvsCE
chr13	73338049	73338845	797	4	0.624776	0.0647395	0.560037	46.7168	CRvsCE
chr6	105854143	105854422	280	6	0.717832	0.157858	0.559974	52.5445	CRvsCE
chr14	37225678	37226016	339	8	0.845576	0.285726	0.55985	50.4653	CRvsCE
chr6	160234288	160234432	145	4	0.585739	0.0261331	0.559606	47.8536	CRvsCE
chr12	49130456	49130662	207	6	0.860622	0.301143	0.559479	31.5805	CRvsCE
chr18	35362858	35363086	229	6	0.705383	0.146176	0.559207	51.0005	CRvsCE
chr12	77048218	77048305	88	4	0.59734	0.0386693	0.55867	21.2679	CRvsCE
chr5	128389662	128389922	261	21	0.885447	0.326917	0.558529	149.992	CRvsCE
chr2	104134688	104134866	179	6	0.838658	0.280461	0.558198	38.7022	CRvsCE
chr15	78608914	78609055	142	4	0.698958	0.140853	0.558106	27.2628	CRvsCE
chr12	59033740	59033982	243	6	0.955378	0.397418	0.557961	35.6248	CRvsCE
chr7	11296661	11296928	268	6	0.886455	0.328619	0.557836	44.2196	CRvsCE
chr6	83690693	83691185	493	4	0.828271	0.270443	0.557829	26.8515	CRvsCE
chr5	14607644	14607748	105	4	0.838321	0.281108	0.557213	28.1225	CRvsCE
chr10	74782350	74782562	213	4	0.67006	0.113533	0.556526	36.4344	CRvsCE
chr6	84066135	84066293	159	4	0.680317	0.12447	0.555847	37.4617	CRvsCE
chr14	78950810	78951022	213	6	0.847954	0.292134	0.555821	49.4978	CRvsCE
chr1	110474623	110474787	165	6	0.925003	0.369321	0.555682	27.279	CRvsCE
chr1	184385973	184386303	331	6	0.87274	0.317406	0.555334	47.3403	CRvsCE
chr19	37734418	37734472	55	4	0.834657	0.279373	0.555284	34.6321	CRvsCE
chr3	112912967	112913860	894	4	0.571466	0.0164087	0.555058	46.0192	CRvsCE
chr15	78616194	78616570	377	4	0.897354	0.342363	0.554991	40.1809	CRvsCE
chr6	36790903	36790996	94	4	0.897421	0.343237	0.554183	26.4012	CRvsCE
chr6	18907740	18907942	203	4	0.584857	0.0309789	0.553878	35.5659	CRvsCE
chr3	113741645	113741859	215	4	0.889502	0.33613	0.553372	29.0969	CRvsCE
chr5	48639321	48639510	190	8	0.790557	0.23723	0.553327	61.6153	CRvsCE
chr14	108813659	108813816	158	4	0.694768	0.141601	0.553167	35.8853	CRvsCE
chr15	24496316	24496426	111	4	0.574397	0.02137	0.553027	23.6952	CRvsCE
chr20	55367211	55367448	238	4	0.833335	0.280685	0.55265	37.7086	CRvsCE
chr1	61476384	61476512	129	4	0.861846	0.309327	0.552519	26.5123	CRvsCE
chr3	114175804	114175868	65	4	0.649847	0.0973745	0.552472	17.6748	CRvsCE
chr4	85511988	85512176	189	4	0.573383	0.0210625	0.552321	22.2277	CRvsCE
chr1	1797132	1797245	114	6	0.850679	0.298552	0.552127	45.6082	CRvsCE
chr1	2153572	2154098	527	4	0.967043	0.414948	0.552095	24.5399	CRvsCE
chr3	107107907	107108042	136	4	0.793886	0.242189	0.551696	28.7561	CRvsCE
chr7	123949151	123949833	683	4	0.854778	0.303094	0.551684	34.212	CRvsCE
chr4	112200456	112200676	221	4	0.889504	0.337963	0.55154	27.6798	CRvsCE
chr19	44315208	44315374	167	4	0.71821	0.166831	0.551379	27.4505	CRvsCE
chr3	96561416	96561743	328	4	0.737735	0.186399	0.551336	36.2492	CRvsCE
chr11	75179395	75179890	496	4	0.776358	0.225274	0.551084	48.7626	CRvsCE
chr18	63119994	63120085	92	4	0.807005	0.256707	0.550298	28.3521	CRvsCE
chr10	72295910	72296141	232	4	0.704632	0.154357	0.550275	27.0936	CRvsCE
chr9	34801079	34801616	538	4	0.629671	0.0794112	0.55026	43.3103	CRvsCE
chr11	23931871	23932023	153	4	0.786907	0.236833	0.550075	29.3744	CRvsCE
chr7	19965610	19965824	215	6	0.880608	0.330805	0.549804	43.0785	CRvsCE
chr1	151784203	151784520	318	4	0.575537	0.0259572	0.54958	40.1644	CRvsCE
chr6	36862608	36862685	78	6	0.905591	0.356116	0.549475	21.1877	CRvsCE
chr6	63731377	63731435	59	4	0.566494	0.0171223	0.549372	18.2347	CRvsCE
chr1	146268204	146268270	67	4	0.671746	0.122421	0.549326	41.998	CRvsCE
chr1	139031019	139031372	354	4	0.707689	0.158692	0.548997	45.3552	CRvsCE
chr12	56185228	56185335	108	4	0.818725	0.269783	0.548942	23.3052	CRvsCE
chr5	66162428	66162586	159	6	0.832205	0.283277	0.548928	31.1747	CRvsCE
chr8	106947549	106947715	167	4	0.741882	0.19317	0.548713	29.429	CRvsCE
chr8	95319265	95319348	84	4	0.673292	0.124643	0.548649	33.6305	CRvsCE
chr10	72266994	72267230	237	8	0.931869	0.383233	0.548636	53.3833	CRvsCE
chr14	43002402	43002996	595	8	0.694409	0.146227	0.548181	66.2826	CRvsCE
chr5	93489178	93489260	83	4	0.612373	0.06431	0.548063	19.5122	CRvsCE
chr14	36340385	36340535	151	4	0.578678	0.0308975	0.547781	49.3949	CRvsCE
chr18	27898585	27898716	132	4	0.871974	0.324868	0.547106	13.9452	CRvsCE
chr1	5440303	5440362	60	4	0.90501	0.358074	0.546937	21.6407	CRvsCE
chr1	178704779	178704943	165	4	0.930444	0.383595	0.546849	26.7213	CRvsCE
chr9	28980295	28980556	262	5	0.890331	0.34406	0.546271	30.9297	CRvsCE
chr6	52355066	52355137	72	4	0.783513	0.237242	0.54627	24.3867	CRvsCE
chr6	63938309	63938675	367	4	0.809905	0.263845	0.54606	30.1419	CRvsCE
chr4	39047292	39047403	112	4	0.869365	0.323425	0.54594	26.099	CRvsCE
chr2	65608397	65609679	1283	4	0.570566	0.025358	0.545208	39.0732	CRvsCE
chr13	43773747	43773994	248	4	0.879389	0.334994	0.544395	30.6547	CRvsCE
chr6	87738622	87738772	151	4	0.819093	0.274924	0.544169	24.2904	CRvsCE
chr1	43224786	43224866	81	4	0.666369	0.122424	0.543945	27.1625	CRvsCE
chr11	82625376	82626017	642	20	0.852496	0.308641	0.543856	191.577	CRvsCE
chr6	99758217	99758637	421	6	0.651671	0.108044	0.543626	35.4013	CRvsCE
chr2	173944560	173944628	69	4	0.826047	0.282421	0.543626	22.493	CRvsCE
chr5	133962245	133962313	69	4	0.624046	0.0814728	0.542573	35.0538	CRvsCE
chr16	34066685	34067245	561	4	0.811115	0.268576	0.542539	29.7538	CRvsCE
chr2	99762413	99763111	699	4	0.610003	0.0674828	0.54252	37.0731	CRvsCE
chr2	132309582	132309644	63	4	0.575252	0.0333731	0.541878	25.4798	CRvsCE
chr3	77905219	77905458	240	6	0.857967	0.316108	0.541859	36.9245	CRvsCE
chr7	13122307	13122441	135	4	0.837335	0.295527	0.541808	25.6102	CRvsCE
chr1	116924168	116924277	110	4	0.793037	0.251521	0.541516	26.5206	CRvsCE
chr17	38061604	38061740	137	6	0.903265	0.361791	0.541475	27.0411	CRvsCE
chr1	183837603	183837933	331	8	0.854586	0.31321	0.541376	50.1205	CRvsCE
chr1	59562908	59563130	223	4	0.750847	0.209731	0.541116	32.7306	CRvsCE
chr2	106874293	106874982	690	4	0.707988	0.16701	0.540978	28.8086	CRvsCE
chr1	185075060	185075142	83	4	0.606046	0.0652234	0.540822	29.2687	CRvsCE
chr11	27323216	27323369	154	4	0.800877	0.260174	0.540703	28.8309	CRvsCE
chr11	102372658	102374679	2022	8	0.699879	0.15926	0.540619	82.2456	CRvsCE
chr3	178492754	178492811	58	4	0.837744	0.297208	0.540536	22.7695	CRvsCE
chr15	46914083	46914150	68	6	0.92205	0.381567	0.540483	27.0686	CRvsCE
chr5	69032624	69032686	63	4	0.60758	0.0672122	0.540368	38.1507	CRvsCE
chr10	64439752	64439830	79	4	0.631926	0.0919798	0.539946	21.1719	CRvsCE
chr4	105135298	105135412	115	6	0.706938	0.167152	0.539785	41.2883	CRvsCE
chr15	94104778	94105265	488	4	0.689517	0.149912	0.539605	34.7807	CRvsCE
chr1	123160288	123160358	71	4	0.727341	0.188373	0.538969	22.9022	CRvsCE
chr6	152351914	152352046	133	6	0.791728	0.252764	0.538964	33.6774	CRvsCE
chr3	175414586	175414890	305	4	0.739159	0.200476	0.538683	26.0743	CRvsCE
chr18	65317130	65317794	665	5	0.627909	0.0894168	0.538493	42.5116	CRvsCE
chr1	90714978	90715033	56	4	0.891777	0.353782	0.537995	26.1533	CRvsCE
chr8	91386204	91386330	127	4	0.852771	0.31489	0.537881	28.6041	CRvsCE
chr2	42098357	42098734	378	6	0.689731	0.153353	0.536378	45.3549	CRvsCE
chr5	48971560	48971826	267	5	0.834751	0.298449	0.536303	40.5479	CRvsCE
chr7	123585069	123585255	187	6	0.905455	0.369438	0.536017	31.4308	CRvsCE
chr4	126360465	126360550	86	6	0.849352	0.31363	0.535722	44.8772	CRvsCE
chr5	8392696	8393109	414	4	0.593673	0.0579583	0.535714	35.536	CRvsCE
chr6	58121011	58121166	156	6	0.78524	0.249613	0.535627	38.1387	CRvsCE
chr14	100434216	100434752	537	4	0.606236	0.0710469	0.535189	35.6211	CRvsCE
chr12	77465713	77465923	211	4	0.828494	0.29335	0.535144	33.0124	CRvsCE
chr17	54909749	54909871	123	6	0.88878	0.353827	0.534953	38.1515	CRvsCE
chr6	84066939	84067045	107	4	0.740384	0.205611	0.534774	30.0572	CRvsCE
chr3	133250422	133250490	69	4	0.782117	0.248067	0.53405	26.3652	CRvsCE
chr1	109233686	109233784	99	4	0.854338	0.320906	0.533432	30.2338	CRvsCE
chr17	9676778	9677236	459	4	0.84978	0.316448	0.533331	26.8843	CRvsCE
chr5	29831842	29832043	202	6	0.709701	0.176484	0.533217	31.6855	CRvsCE
chr1	131760198	131760542	345	6	0.773903	0.240922	0.53298	47.2506	CRvsCE
chr6	178316816	178316942	127	4	0.78985	0.257153	0.532697	23.7083	CRvsCE
chr2	92623234	92623406	173	6	0.813866	0.281478	0.532388	36.1139	CRvsCE
chr4	114633102	114633494	393	4	0.615668	0.0833401	0.532327	35.3626	CRvsCE
chr19	39316173	39316413	241	4	0.889629	0.357322	0.532307	24.8164	CRvsCE
chr14	66118834	66119231	398	6	0.832372	0.300177	0.532195	58.8505	CRvsCE
chr6	106805283	106805485	203	4	0.741749	0.210104	0.531645	31.5627	CRvsCE
chr1	96805835	96806066	232	6	0.84926	0.317677	0.531583	33.3105	CRvsCE
chr2	59016946	59017114	169	4	0.827557	0.29603	0.531527	24.8478	CRvsCE
chr4	128210998	128211646	649	8	0.905541	0.374033	0.531507	75.8805	CRvsCE
chr7	42863465	42863913	449	6	0.715103	0.183683	0.53142	49.3446	CRvsCE
chr9	63145600	63146167	568	6	0.905617	0.374234	0.531383	66.7398	CRvsCE
chr12	35603218	35603400	183	4	0.83819	0.306909	0.531281	29.3444	CRvsCE
chr17	44956870	44957542	673	4	0.640784	0.10951	0.531274	38.2013	CRvsCE
chr1	208817135	208817278	144	8	0.882724	0.351475	0.531249	40.7726	CRvsCE
chr4	82568894	82569033	140	4	0.789568	0.258364	0.531205	27.6314	CRvsCE
chr4	111686910	111686978	69	4	0.719081	0.188015	0.531066	26.5111	CRvsCE
chr2	42389213	42389880	668	4	0.718942	0.188022	0.53092	31.5929	CRvsCE
chr4	89998930	89999096	167	6	0.889046	0.35824	0.530807	27.6747	CRvsCE
chr18	66524324	66524511	188	8	0.853895	0.323105	0.530791	68.2149	CRvsCE
chr17	39796654	39796744	91	4	0.751525	0.221296	0.53023	22.785	CRvsCE
chr12	53631905	53632990	1086	4	0.752786	0.22333	0.529456	31.2776	CRvsCE
chr14	77700793	77701056	264	4	0.623953	0.0947225	0.52923	52.5047	CRvsCE
chr5	91767904	91767965	62	4	0.810355	0.28183	0.528524	26.5271	CRvsCE
chr12	13180938	13181182	245	4	0.873186	0.344704	0.528482	26.8365	CRvsCE
chr20	42648320	42648565	246	4	0.855445	0.327206	0.528239	29.9678	CRvsCE
chr14	33772313	33772677	365	6	0.895559	0.367932	0.527627	38.034	CRvsCE
chr12	63760219	63760373	155	6	0.750888	0.223742	0.527146	23.3497	CRvsCE
chr7	150470085	150470326	242	4	0.756771	0.229867	0.526904	34.7022	CRvsCE
chr3	1028117	1028539	423	20	0.707842	0.181045	0.526798	172.172	CRvsCE
chr8	105443246	105443304	59	4	0.834999	0.308331	0.526668	33.6813	CRvsCE
chr4	82199703	82200316	614	4	0.797785	0.271558	0.526227	26.7375	CRvsCE
chr17	28540658	28540830	173	4	0.68492	0.158813	0.526107	23.8099	CRvsCE
chr12	41221581	41222378	798	4	0.667923	0.142322	0.525601	35.1178	CRvsCE
chr1	113145399	113145459	61	4	0.573046	0.0477164	0.525329	34.8515	CRvsCE
chr4	48882056	48882226	171	4	0.838711	0.313749	0.524961	24.9695	CRvsCE
chr12	61985400	61985597	198	4	0.717395	0.193051	0.524343	27.7689	CRvsCE
chr3	50547453	50547645	193	4	0.717275	0.192995	0.524281	24.8859	CRvsCE
chr5	139545797	139546595	799	4	0.710425	0.186505	0.52392	32.4507	CRvsCE
chr5	57479474	57479560	87	20	0.906453	0.382635	0.523818	114.567	CRvsCE
chr14	37048943	37049203	261	8	0.735024	0.211345	0.523678	46.013	CRvsCE
chr10	7848269	7848612	344	4	0.742292	0.21867	0.523622	34.9964	CRvsCE
chr3	176651586	176651791	206	4	0.85785	0.33425	0.5236	24.4284	CRvsCE
chr8	125571091	125571353	263	6	0.908626	0.385087	0.523539	42.9071	CRvsCE
chr14	59801434	59801592	159	4	0.743836	0.220629	0.523207	23.6161	CRvsCE
chr1	137821872	137822315	444	4	0.672219	0.149791	0.522428	33.4555	CRvsCE
chr4	65877197	65877393	197	4	0.72931	0.207202	0.522108	17.6468	CRvsCE
chr6	85148643	85149228	586	5	0.849476	0.327375	0.522101	34.7102	CRvsCE
chr7	65075197	65075668	472	22	0.9114	0.389607	0.521793	130.531	CRvsCE
chr4	87420256	87420426	171	4	0.815664	0.293988	0.521676	26.0029	CRvsCE
chr6	83998065	83998173	109	4	0.699083	0.177428	0.521655	26.7233	CRvsCE
chr2	13591509	13591588	80	4	0.663248	0.141612	0.521636	22.4847	CRvsCE
chr15	42558567	42558682	116	4	0.927193	0.405865	0.521328	25.6977	CRvsCE
chr1	50549745	50550079	335	4	0.925491	0.404678	0.520813	35.2952	CRvsCE
chr17	35170275	35170485	211	6	0.73794	0.217429	0.52051	38.9186	CRvsCE
chr1	68868872	68869151	280	4	0.873389	0.352887	0.520502	31.4688	CRvsCE
chr2	83750270	83751189	920	4	0.664272	0.143781	0.520491	33.3449	CRvsCE
chr1	175156970	175157116	147	8	0.662728	0.142449	0.520279	60.5592	CRvsCE
chr12	62900916	62900966	51	4	0.744365	0.224127	0.520238	17.5751	CRvsCE
chr14	15050284	15050418	135	4	0.820212	0.300923	0.519289	25.852	CRvsCE
chr12	88015982	88016746	765	26	0.815689	0.296643	0.519046	231	CRvsCE
chr7	122667976	122668642	667	4	0.726778	0.207954	0.518824	51.1788	CRvsCE
chr3	42247506	42247590	85	4	0.616479	0.0976686	0.51881	16.0626	CRvsCE
chr9	26906681	26906855	175	4	0.557842	0.0390615	0.51878	42.294	CRvsCE
chr12	110121149	110121365	217	6	0.658166	0.140405	0.517762	42.1592	CRvsCE
chr6	64106206	64106292	87	4	0.907004	0.389254	0.51775	22.955	CRvsCE
chr7	53872148	53872545	398	8	0.729682	0.211944	0.517738	63.0625	CRvsCE
chr5	16670347	16670621	275	12	0.736783	0.219147	0.517635	84.6022	CRvsCE
chr5	107926882	107926958	77	4	0.902352	0.384736	0.517617	23.1004	CRvsCE
chr3	22257203	22257571	369	6	0.585331	0.0677406	0.51759	57.511	CRvsCE
chr3	113000053	113001184	1132	10	0.874953	0.3577	0.517253	84.291	CRvsCE
chr5	164594952	164595142	191	6	0.789209	0.272019	0.51719	32.9951	CRvsCE
chr1	5454370	5454427	58	4	0.69245	0.175399	0.517051	29.5937	CRvsCE
chr15	53647632	53647821	190	4	0.692684	0.175666	0.517019	28.3819	CRvsCE
chr12	117283039	117283161	123	4	0.949082	0.432155	0.516927	25.6996	CRvsCE
chr6	64190288	64190416	129	4	0.904711	0.387827	0.516885	23.9775	CRvsCE
chr5	60714636	60714945	310	8	0.883906	0.367174	0.516732	48.3787	CRvsCE
chr2	84192005	84192434	430	6	0.850622	0.334244	0.516378	47.4774	CRvsCE
chr15	37290357	37290450	94	4	0.785908	0.269547	0.516361	23.1952	CRvsCE
chr12	117873032	117873111	80	4	0.897972	0.381621	0.516351	16.2329	CRvsCE
chr4	105133267	105133517	251	4	0.683949	0.167682	0.516267	34.606	CRvsCE
chr20	34838733	34838959	227	4	0.657454	0.141366	0.516088	22.9527	CRvsCE
chr10	30301818	30302288	471	8	0.748329	0.232426	0.515903	60.56	CRvsCE
chr16	59526857	59526924	68	4	0.728772	0.213104	0.515668	28.8262	CRvsCE
chr16	27437580	27437700	121	6	0.935081	0.419543	0.515538	36.3585	CRvsCE
chr5	148187807	148188872	1066	8	0.78511	0.269616	0.515494	54.1751	CRvsCE
chr12	49858925	49859183	259	10	0.6146	0.0991572	0.515443	86.1161	CRvsCE
chr12	27070075	27070800	726	8	0.743232	0.228064	0.515169	49.79	CRvsCE
chr16	15593953	15594172	220	4	0.77989	0.26485	0.51504	30.2571	CRvsCE
chr14	124208744	124208794	51	4	0.710543	0.195696	0.514847	28.884	CRvsCE
chr1	220823765	220823876	112	4	0.62239	0.107602	0.514788	27.4074	CRvsCE
chr18	51814122	51814480	359	6	0.724023	0.209744	0.514279	41.8797	CRvsCE
chr10	30822132	30822249	118	4	0.744228	0.230104	0.514123	29.6893	CRvsCE
chr4	82884984	82885062	79	4	0.951704	0.437987	0.513717	19.1048	CRvsCE
chr10	73357530	73357755	226	6	0.860924	0.34774	0.513184	36.686	CRvsCE
chr1	113159171	113159699	529	14	0.795608	0.282929	0.512679	110.215	CRvsCE
chr2	39074965	39075173	209	4	0.734305	0.221966	0.512339	22.4387	CRvsCE
chr4	77144435	77144613	179	4	0.732333	0.220186	0.512147	30.3554	CRvsCE
chr8	32089197	32089402	206	4	0.720445	0.208354	0.512092	29.7086	CRvsCE
chr15	48836135	48836294	160	4	0.762658	0.250835	0.511822	28.3075	CRvsCE
chr1	125864339	125864512	174	4	0.715161	0.203407	0.511754	27.6805	CRvsCE
chr11	63090104	63090231	128	4	0.671446	0.159725	0.511721	28.7183	CRvsCE
chr3	58532585	58532654	70	4	0.660643	0.148931	0.511712	24.4951	CRvsCE
chr1	83237443	83237500	58	4	0.686114	0.174464	0.511651	36.9331	CRvsCE
chr9	63186258	63186621	364	6	0.913204	0.401655	0.511549	32.4792	CRvsCE
chr11	73448317	73448421	105	4	0.582099	0.0708426	0.511256	33.8433	CRvsCE
chr11	27441632	27441759	128	6	0.845475	0.334363	0.511112	33.7098	CRvsCE
chr10	65224353	65224450	98	4	0.943923	0.433041	0.510882	20.6436	CRvsCE
chr16	31970783	31970901	119	4	0.922826	0.411955	0.510871	24.3115	CRvsCE
chr2	92739539	92740055	517	4	0.91061	0.399774	0.510836	24.7456	CRvsCE
chr6	84239040	84239199	160	4	0.828892	0.31842	0.510473	36.0418	CRvsCE
chr2	59856360	59856810	451	4	0.75962	0.249238	0.510382	30.418	CRvsCE
chr7	128649956	128650094	139	4	0.58905	0.0786994	0.51035	18.7598	CRvsCE
chr5	27586193	27586271	79	4	0.727065	0.216745	0.51032	31.8934	CRvsCE
chr12	94869640	94869950	311	4	0.768907	0.258614	0.510293	31.8051	CRvsCE
chr1	135741044	135741698	655	10	0.890461	0.380258	0.510203	117.154	CRvsCE
chr17	28502895	28503113	219	4	0.897737	0.387859	0.509878	19.9036	CRvsCE
chr2	28874055	28874377	323	4	0.747604	0.238075	0.509529	41.6937	CRvsCE
chr2	175060743	175061036	294	6	0.657995	0.148645	0.50935	49.9756	CRvsCE
chr4	41682361	41682755	395	5	0.634856	0.125552	0.509304	36.2934	CRvsCE
chr7	53930287	53930507	221	4	0.888964	0.379841	0.509122	32.7434	CRvsCE
chr16	61110421	61110592	172	6	0.920524	0.411698	0.508826	25.0716	CRvsCE
chr4	75318671	75318860	190	6	0.55895	0.0501805	0.508769	63.4347	CRvsCE
chr3	8771720	8772073	354	4	0.621005	0.112353	0.508652	39.4227	CRvsCE
chr4	31478192	31478470	279	6	0.887744	0.379298	0.508447	33.104	CRvsCE
chr5	98125560	98125642	83	4	0.672635	0.16437	0.508265	18.5266	CRvsCE
chr11	85245187	85245337	151	4	0.615687	0.107579	0.508108	29.8989	CRvsCE
chr20	55762457	55762512	56	6	0.936975	0.428895	0.508081	34.4559	CRvsCE
chr12	46383381	46383512	132	6	0.827409	0.319582	0.507827	49.4081	CRvsCE
chr1	154275712	154275958	247	4	0.6053	0.097588	0.507712	21.4309	CRvsCE
chr3	112028012	112028206	195	4	0.605842	0.0986407	0.507202	29.4787	CRvsCE
chr4	80298161	80298211	51	4	0.799992	0.292991	0.507002	24.5802	CRvsCE
chr14	118643110	118643552	443	6	0.832772	0.325882	0.50689	38.2106	CRvsCE
chr9	92184962	92185324	363	6	0.878233	0.371977	0.506257	36.5488	CRvsCE
chr7	53650153	53650475	323	6	0.919714	0.413539	0.506176	32.0084	CRvsCE
chr2	76790053	76790335	283	4	0.695078	0.189288	0.50579	32.2877	CRvsCE
chr5	59917224	59918457	1234	6	0.613514	0.108095	0.505418	38.7865	CRvsCE
chr11	70752549	70752635	87	4	0.6958	0.190712	0.505088	22.9146	CRvsCE
chr5	170684665	170684798	134	4	0.773373	0.268406	0.504967	19.2485	CRvsCE
chr15	26899838	26900443	606	20	0.621761	0.11714	0.504621	140.667	CRvsCE
chr7	122894161	122894392	232	6	0.963171	0.458842	0.504329	23.4853	CRvsCE
chr13	39107298	39107429	132	8	0.825095	0.320837	0.504258	29.5491	CRvsCE
chr3	92892492	92892739	248	6	0.759974	0.255925	0.504048	38.9488	CRvsCE
chr14	6051879	6051969	91	4	0.863966	0.360065	0.503901	24.683	CRvsCE
chr6	159640764	159641294	531	6	0.607129	0.103579	0.50355	47.2742	CRvsCE
chr8	122446231	122446449	219	6	0.603078	0.0996574	0.503421	41.0508	CRvsCE
chr15	68083152	68083269	118	6	0.884401	0.380994	0.503407	24.0375	CRvsCE
chr6	138758180	138758258	79	4	0.534412	0.0312468	0.503165	36.4971	CRvsCE
chr13	102051432	102051606	175	6	0.768575	0.265494	0.503082	38.0051	CRvsCE
chr5	165583193	165583537	345	4	0.699733	0.19675	0.502982	24.133	CRvsCE
chr9	91576319	91576561	243	4	0.709636	0.206816	0.502821	26.3346	CRvsCE
chr14	56703366	56703484	119	4	0.71204	0.209536	0.502505	24.3846	CRvsCE
chr12	48251795	48251905	111	4	0.924091	0.421744	0.502347	20.6587	CRvsCE
chr5	170532100	170532353	254	4	0.890454	0.388226	0.502228	32.8312	CRvsCE
chr2	105779519	105779607	89	6	0.841602	0.339559	0.502043	31.9001	CRvsCE
chr14	59755813	59755973	161	6	0.836616	0.334881	0.501734	27.5298	CRvsCE
chr5	144267873	144268210	338	4	0.623574	0.122145	0.501429	24.233	CRvsCE
chr13	54189868	54189987	120	4	0.690914	0.189763	0.501151	27.6387	CRvsCE
chr2	92065788	92066744	957	7	0.748744	0.247621	0.501124	80.0351	CRvsCE
chr1	183833246	183833309	64	4	0.937749	0.436657	0.501092	14.6689	CRvsCE
chr11	127140065	127140280	216	4	0.644551	0.143953	0.500598	21.3393	CRvsCE
chr1	131590179	131590416	238	4	0.862038	0.361589	0.500449	24.06	CRvsCE
chr15	50073752	50073908	157	15	0.850653	0.350258	0.500395	126.646	CRvsCE
chr4	23588725	23588958	234	4	0.717652	0.21766	0.499992	30.978	CRvsCE
chr1	121847696	121847823	128	4	0.579514	0.0796241	0.49989	19.4062	CRvsCE
chr5	116220753	116220922	170	4	0.84108	0.341301	0.499779	26.849	CRvsCE
chr5	71767407	71767657	251	4	0.572673	0.0729015	0.499771	32.9182	CRvsCE
chr7	25183109	25183201	93	4	0.518469	0.0189402	0.499528	20.4952	CRvsCE
chr2	115117336	115117439	104	4	0.624905	0.125468	0.499437	17.7956	CRvsCE
chr2	165180692	165180950	259	6	0.721094	0.221665	0.49943	44.8762	CRvsCE
chr1	44547414	44547654	241	4	0.529013	0.0297948	0.499219	24.2329	CRvsCE
chr11	50282388	50282456	69	4	0.938477	0.439392	0.499086	15.0064	CRvsCE
chr7	34089339	34089810	472	4	0.837808	0.339025	0.498783	32.918	CRvsCE
chr11	16652368	16652494	127	4	0.673028	0.174306	0.498722	28.8172	CRvsCE
chr12	105154349	105154454	106	4	0.631805	0.133429	0.498377	28.8544	CRvsCE
chr1	122319210	122319441	232	4	0.811337	0.313178	0.498159	25.4533	CRvsCE
chr2	126569199	126569713	515	8	0.896925	0.398769	0.498156	43.3745	CRvsCE
chr9	104641284	104641524	241	4	0.806889	0.308769	0.498121	26.3515	CRvsCE
chr15	22141479	22141639	161	6	0.78714	0.289305	0.497835	29.7079	CRvsCE
chr14	105230313	105230546	234	4	0.696715	0.199012	0.497703	20.6138	CRvsCE
chr7	80567795	80567888	94	5	0.821561	0.32402	0.49754	21.3693	CRvsCE
chr2	13056021	13056700	680	8	0.706191	0.208684	0.497507	44.3554	CRvsCE
chr6	1004544	1005060	517	54	0.83522	0.337718	0.497502	430.325	CRvsCE
chr17	43457796	43457953	158	8	0.614557	0.117161	0.497397	56.1829	CRvsCE
chr4	119584035	119584222	188	4	0.594773	0.0974155	0.497357	37.4031	CRvsCE
chr7	55275784	55275888	105	4	0.770567	0.273612	0.496955	25.9582	CRvsCE
chr14	92769072	92769439	368	4	0.660608	0.163866	0.496742	33.8484	CRvsCE
chr15	47009925	47010482	558	6	0.811819	0.315394	0.496425	29.016	CRvsCE
chr14	46545747	46545937	191	4	0.805259	0.308921	0.496338	26.8038	CRvsCE
chr15	72852354	72852752	399	4	0.758496	0.262398	0.496098	29.8224	CRvsCE
chr9	107866905	107867344	440	4	0.580653	0.0848723	0.495781	33.9882	CRvsCE
chr12	82128441	82128676	236	4	0.781498	0.285721	0.495777	31.9855	CRvsCE
chr10	68086627	68086834	208	4	0.91212	0.416459	0.495661	27.5564	CRvsCE
chr14	104751144	104752122	979	6	0.812598	0.317232	0.495366	29.3881	CRvsCE
chr8	98739095	98739326	232	4	0.76428	0.26892	0.49536	33.1558	CRvsCE
chr3	18279295	18279356	62	4	0.720806	0.225514	0.495292	25.3745	CRvsCE
chr1	172174866	172175151	286	8	0.838608	0.343507	0.495101	48.0517	CRvsCE
chr14	78373688	78374536	849	8	0.52038	0.0254743	0.494906	73.3103	CRvsCE
chr6	99743101	99743225	125	4	0.698524	0.203636	0.494888	30.5379	CRvsCE
chr7	125370660	125370895	236	4	0.829165	0.334584	0.494581	29.4579	CRvsCE
chr7	136796220	136796318	99	6	0.828551	0.334082	0.494468	22.5574	CRvsCE
chr8	54448864	54449038	175	4	0.70669	0.212369	0.494321	26.1099	CRvsCE
chr11	82623552	82624030	479	44	0.807712	0.313666	0.494046	354.429	CRvsCE
chr2	154365046	154365219	174	4	0.891751	0.39771	0.494041	23.515	CRvsCE
chr4	22065695	22065809	115	4	0.816955	0.32367	0.493285	20.4819	CRvsCE
chr15	62611588	62611668	81	4	0.906567	0.413298	0.493269	30.5624	CRvsCE
chr5	104948869	104949782	914	4	0.744962	0.251904	0.493057	30.4257	CRvsCE
chr5	143092372	143092515	144	4	0.513664	0.0206715	0.492992	21.7444	CRvsCE
chr16	19130644	19130716	73	4	0.919994	0.42701	0.492983	24.4186	CRvsCE
chr5	151959427	151959582	156	4	0.75182	0.258842	0.492977	29.1368	CRvsCE
chr2	58951782	58951878	97	4	0.63655	0.143711	0.492839	20.431	CRvsCE
chr2	16513130	16513378	249	4	0.769069	0.276443	0.492627	25.0722	CRvsCE
chr20	22201279	22201468	190	6	0.814553	0.321988	0.492565	28.5931	CRvsCE
chr17	47223691	47223906	216	4	0.808431	0.315945	0.492487	25.0951	CRvsCE
chr3	105464460	105464525	66	6	0.882977	0.390566	0.492411	29.7002	CRvsCE
chr6	138384541	138384754	214	8	0.832855	0.340536	0.492318	46.5924	CRvsCE
chr4	67472437	67472877	441	6	0.844432	0.352335	0.492097	45.7983	CRvsCE
chr20	54759406	54759463	58	4	0.69328	0.201266	0.492014	19.4229	CRvsCE
chr6	82435695	82436405	711	6	0.663801	0.171974	0.491827	45.0248	CRvsCE
chr12	19523594	19523776	183	6	0.785568	0.293918	0.49165	30.6565	CRvsCE
chr5	147945456	147945601	146	6	0.89572	0.404089	0.491631	31.0419	CRvsCE
chr13	49698974	49699026	53	4	0.788531	0.297006	0.491525	24.0673	CRvsCE
chr17	39787339	39787713	375	7	0.869427	0.37804	0.491387	33.2073	CRvsCE
chr5	137267425	137267710	286	6	0.882333	0.391047	0.491286	26.2672	CRvsCE
chr5	87078909	87079150	242	7	0.930879	0.439684	0.491195	23.7342	CRvsCE
chr15	15400722	15400959	238	6	0.882565	0.391408	0.491157	36.3657	CRvsCE
chr7	70891680	70891814	135	4	0.780869	0.290172	0.490697	27.1856	CRvsCE
chr11	47123608	47123658	51	4	0.634735	0.144381	0.490354	23.7094	CRvsCE
chr3	90455686	90455782	97	6	0.916221	0.425884	0.490337	18.9112	CRvsCE
chr4	12106305	12106419	115	4	0.693637	0.203355	0.490282	27.7933	CRvsCE
chr13	34478370	34478790	421	28	0.664141	0.174043	0.490098	207.742	CRvsCE
chr14	36868100	36868219	120	4	0.619925	0.129886	0.490039	31.5219	CRvsCE
chr17	89036842	89037021	180	4	0.787762	0.297773	0.489989	17.7122	CRvsCE
chr7	27505717	27506357	641	8	0.709717	0.219806	0.489911	42.5439	CRvsCE
chr12	83382	83624	243	4	0.770087	0.280258	0.489829	19.7894	CRvsCE
chr3	97279250	97279500	251	8	0.898326	0.408513	0.489813	39.6452	CRvsCE
chr14	33707374	33707597	224	4	0.874831	0.385333	0.489498	15.5804	CRvsCE
chr4	97539919	97540082	164	6	0.706527	0.217204	0.489323	32.0979	CRvsCE
chr10	77204142	77204236	95	6	0.787882	0.298732	0.48915	28.6676	CRvsCE
chr7	28796869	28797429	561	6	0.788801	0.299803	0.488998	34.724	CRvsCE
chr7	116825568	116825773	206	6	0.729295	0.240356	0.488939	29.6017	CRvsCE
chr7	69096981	69097177	197	10	0.82359	0.334712	0.488878	66.2755	CRvsCE
chr5	180538224	180538446	223	4	0.784346	0.295728	0.488619	32.8914	CRvsCE
chr17	49206514	49206642	129	4	0.700926	0.212349	0.488577	24.0716	CRvsCE
chr15	67368618	67368673	56	4	0.590057	0.101505	0.488552	24.8684	CRvsCE
chr4	51149172	51149478	307	6	0.758747	0.270256	0.48849	32.8284	CRvsCE
chr1	128255260	128255372	113	4	0.509798	0.0214763	0.488322	22.356	CRvsCE
chr4	38169110	38169286	177	4	0.905058	0.416856	0.488202	19.2	CRvsCE
chr5	32489504	32489898	395	4	0.668068	0.180156	0.487911	27.4755	CRvsCE
chr15	35757406	35757472	67	4	0.620281	0.132464	0.487818	23.2352	CRvsCE
chr5	56273251	56273478	228	6	0.827054	0.339484	0.48757	27.8491	CRvsCE
chr4	13404181	13404649	469	8	0.88508	0.397745	0.487335	43.9263	CRvsCE
chr13	21892507	21892665	159	4	0.765354	0.278461	0.486893	23.4351	CRvsCE
chr5	159450392	159450995	604	6	0.528392	0.0416986	0.486693	43.5174	CRvsCE
chr18	35619627	35619719	93	4	0.912196	0.425542	0.486654	17.2703	CRvsCE
chr9	97680697	97680826	130	4	0.690412	0.203772	0.48664	18.2756	CRvsCE
chr5	139720311	139720557	247	5	0.84231	0.356226	0.486084	30.7905	CRvsCE
chr5	16205372	16205507	136	4	0.657211	0.171132	0.486079	32.5086	CRvsCE
chr6	158540147	158540384	238	6	0.636993	0.151129	0.485864	52.5594	CRvsCE
chr7	36487244	36487912	669	4	0.583144	0.0973099	0.485834	25.8495	CRvsCE
chr11	7842441	7842625	185	4	0.793321	0.307577	0.485743	25.3521	CRvsCE
chr13	51548406	51548459	54	4	0.571488	0.0860787	0.485409	29.587	CRvsCE
chr5	116219693	116219798	106	4	0.654856	0.169558	0.485298	24.4182	CRvsCE
chr1	132653193	132653296	104	6	0.910934	0.425739	0.485196	25.8701	CRvsCE
chr12	9343942	9344016	75	6	0.909463	0.424396	0.485067	27.0943	CRvsCE
chr1	63648259	63648724	466	4	0.499143	0.0140891	0.485053	28.3688	CRvsCE
chr6	107099266	107099337	72	4	0.692244	0.207225	0.485019	26.0558	CRvsCE
chr12	80937246	80937436	191	4	0.510929	0.0260854	0.484843	23.2255	CRvsCE
chr5	96061412	96061574	163	4	0.545619	0.0608003	0.484818	19.876	CRvsCE
chr16	62231290	62232333	1044	10	0.792745	0.307929	0.484815	86.2446	CRvsCE
chr2	185032938	185033041	104	6	0.738274	0.253544	0.484731	27.3371	CRvsCE
chr2	167673426	167673548	123	8	0.815362	0.330877	0.484485	43.7062	CRvsCE
chr18	37850178	37850314	137	4	0.714709	0.230707	0.484002	21.5052	CRvsCE
chr9	11281461	11281683	223	4	0.787645	0.304136	0.48351	20.592	CRvsCE
chr3	134455784	134456531	748	52	0.747726	0.264445	0.48328	382.54	CRvsCE
chr6	60736358	60736717	360	4	0.912487	0.429374	0.483113	21.1095	CRvsCE
chr6	150796800	150797029	230	4	0.724474	0.241806	0.482668	28.0206	CRvsCE
chr2	59098102	59098165	64	4	0.898823	0.416268	0.482555	18.3214	CRvsCE
chr6	130050442	130050676	235	4	0.9297	0.447152	0.482548	15.2714	CRvsCE
chr18	45564083	45564293	211	4	0.681606	0.199105	0.482501	24.4919	CRvsCE
chr6	91441652	91441877	226	4	0.899904	0.41803	0.481874	26.1771	CRvsCE
chr18	44045657	44045798	142	4	0.519578	0.0381446	0.481434	23.801	CRvsCE
chr14	2504676	2504791	116	4	0.768988	0.287581	0.481407	24.2603	CRvsCE
chr5	94800116	94800265	150	4	0.613461	0.132285	0.481176	27.0553	CRvsCE
chr2	53497011	53497077	67	4	0.820389	0.339267	0.481122	20.9975	CRvsCE
chr4	61083270	61083428	159	6	0.933511	0.452532	0.48098	25.6408	CRvsCE
chr5	90067808	90068259	452	6	0.697303	0.216344	0.480959	40.2687	CRvsCE
chr2	101010681	101011012	332	8	0.923976	0.44314	0.480836	38.1332	CRvsCE
chr6	154524747	154525056	310	4	0.691607	0.210881	0.480726	32.1397	CRvsCE
chr7	11314245	11314369	125	4	0.944056	0.463379	0.480678	17.7395	CRvsCE
chr14	3579944	3580341	398	4	0.861419	0.380762	0.480657	32.8559	CRvsCE
chr7	29201307	29201531	225	6	0.643202	0.162669	0.480533	36.5173	CRvsCE
chr3	73527790	73527850	61	4	0.726488	0.246138	0.48035	29.3338	CRvsCE
chr14	74240357	74240539	183	4	0.713228	0.232896	0.480333	22.3225	CRvsCE
chr18	54799707	54800518	812	4	0.739281	0.259034	0.480247	44.2674	CRvsCE
chr2	32868809	32868877	69	4	0.653255	0.173063	0.480193	26.8063	CRvsCE
chr13	82205580	82205824	245	6	0.855702	0.375793	0.479909	35.3413	CRvsCE
chr7	166994960	166995420	461	24	0.847983	0.368171	0.479812	169.785	CRvsCE
chr12	52037184	52037428	245	4	0.814574	0.334763	0.479811	31.7169	CRvsCE
chr7	121488319	121488466	148	4	0.709209	0.229724	0.479485	19.0396	CRvsCE
chr2	30331721	30331799	79	4	0.938285	0.458931	0.479355	19.6074	CRvsCE
chr17	44903408	44903863	456	5	0.696327	0.216989	0.479337	23.5358	CRvsCE
chr1	20410042	20410319	278	4	0.572729	0.0933972	0.479332	35.7315	CRvsCE
chr4	67680286	67680655	370	4	0.764992	0.286131	0.478861	32.1486	CRvsCE
chr1	29866934	29867073	140	4	0.935896	0.45747	0.478426	13.6955	CRvsCE
chr8	7786491	7787081	591	14	0.68306	0.204726	0.478334	90.8971	CRvsCE
chr2	118196092	118196526	435	6	0.786721	0.308519	0.478202	35.5316	CRvsCE
chr16	18807726	18807777	52	4	0.729306	0.251255	0.47805	20.4242	CRvsCE
chr2	62059307	62059367	61	4	0.730226	0.252325	0.477901	27.2586	CRvsCE
chr2	170686130	170686263	134	4	0.891114	0.41326	0.477854	18.7717	CRvsCE
chr3	88184915	88185068	154	6	0.724507	0.246715	0.477792	41.6919	CRvsCE
chr15	72859569	72859781	213	4	0.627743	0.150121	0.477622	29.8099	CRvsCE
chr9	74529665	74529853	189	4	0.856126	0.378669	0.477458	21.6591	CRvsCE
chr18	5314528	5314769	242	6	0.577139	0.0997525	0.477387	30.6694	CRvsCE
chr9	37233491	37233551	61	6	0.795085	0.317888	0.477197	38.6704	CRvsCE
chr1	193713880	193714511	632	6	0.866218	0.389036	0.477182	48.8102	CRvsCE
chr3	77275975	77276572	598	4	0.834025	0.356887	0.477138	22.6194	CRvsCE
chr14	28620431	28620515	85	4	0.746862	0.269736	0.477126	26.3149	CRvsCE
chr11	1840691	1840784	94	4	0.839918	0.362887	0.477031	18.5164	CRvsCE
chr1	76256127	76256739	613	4	0.642812	0.165853	0.476959	27.3501	CRvsCE
chr12	32723645	32723806	162	4	0.785898	0.308968	0.476929	21.5529	CRvsCE
chr4	134687468	134687766	299	8	0.842221	0.365344	0.476877	47.433	CRvsCE
chr6	131821379	131821524	146	4	0.941661	0.464868	0.476794	20.2212	CRvsCE
chr1	109029216	109029276	61	4	0.896195	0.419482	0.476713	16.0653	CRvsCE
chr17	28847849	28848056	208	6	0.66245	0.185954	0.476496	34.9692	CRvsCE
chr5	185738299	185738543	245	16	0.839992	0.364061	0.475931	85.3883	CRvsCE
chr16	50592229	50592478	250	10	0.899963	0.424072	0.475891	77.0814	CRvsCE
chr12	49060980	49061074	95	4	0.577092	0.101434	0.475658	26.0425	CRvsCE
chr15	8884853	8885088	236	16	0.811982	0.33637	0.475612	94.0946	CRvsCE
chr15	48984035	48984102	68	4	0.803026	0.327433	0.475594	16.9597	CRvsCE
chr6	126898074	126898241	168	10	0.721784	0.246275	0.475509	60.7925	CRvsCE
chr11	111332824	111332916	93	8	0.92998	0.454501	0.475478	37.6622	CRvsCE
chr15	59645100	59645268	169	6	0.821044	0.345575	0.47547	42.202	CRvsCE
chr7	94491305	94491391	87	4	0.789476	0.314139	0.475337	20.2875	CRvsCE
chr8	122902749	122902971	223	4	0.629228	0.153903	0.475324	23.0238	CRvsCE
chr5	12706335	12706456	122	6	0.804141	0.328823	0.475318	38.0132	CRvsCE
chr11	16043770	16043847	78	6	0.836073	0.360963	0.475111	20.4878	CRvsCE
chr7	104631705	104632056	352	8	0.637629	0.162578	0.475051	55.358	CRvsCE
chr9	93152446	93152690	245	4	0.909769	0.434722	0.475047	29.5722	CRvsCE
chr1	79735715	79735812	98	4	0.723118	0.248195	0.474923	24.6373	CRvsCE
chr9	68862245	68862484	240	6	0.795149	0.320366	0.474782	24.3211	CRvsCE
chr1	113151282	113151903	622	5	0.732534	0.257977	0.474556	42.1753	CRvsCE
chr12	77316870	77317068	199	4	0.546702	0.0723269	0.474375	25.3575	CRvsCE
chr2	72782824	72782892	69	4	0.614301	0.139992	0.474309	33.2468	CRvsCE
chr6	70215699	70216008	310	4	0.495435	0.0216616	0.473773	27.9595	CRvsCE
chr10	15871154	15871226	73	4	0.627798	0.154051	0.473747	21.6111	CRvsCE
chr7	102199548	102199805	258	4	0.609184	0.13547	0.473714	33.2246	CRvsCE
chr14	33737703	33737903	201	4	0.901929	0.428255	0.473674	17.1706	CRvsCE
chr7	148901113	148901336	224	4	0.694894	0.221238	0.473656	26.8944	CRvsCE
chr7	81426530	81426586	57	4	0.560826	0.0873592	0.473467	21.9358	CRvsCE
chr6	157136664	157136817	154	4	0.624433	0.151023	0.47341	19.5588	CRvsCE
chr1	198395549	198395627	79	4	0.924252	0.451205	0.473047	22.008	CRvsCE
chr19	53984202	53984300	99	12	0.872933	0.39989	0.473043	61.2981	CRvsCE
chr14	50010488	50010717	230	4	0.682028	0.208992	0.473036	19.5566	CRvsCE
chr13	56597127	56597872	746	4	0.823532	0.350557	0.472975	31.7605	CRvsCE
chr8	52625994	52626060	67	4	0.828453	0.355601	0.472852	25.2737	CRvsCE
chr9	91763481	91763668	188	4	0.863891	0.391129	0.472762	24.576	CRvsCE
chr7	130486558	130486873	316	8	0.924208	0.451625	0.472583	41.5368	CRvsCE
chr15	38515039	38515397	359	4	0.674344	0.20203	0.472315	27.1161	CRvsCE
chr2	8178915	8179055	141	4	0.697007	0.224804	0.472204	21.4272	CRvsCE
chr7	122957770	122958059	290	6	0.916491	0.444362	0.472128	21.2598	CRvsCE
chr12	17713321	17713457	137	4	0.695351	0.223608	0.471744	22.5017	CRvsCE
chr6	68712240	68712324	85	4	0.542874	0.0711395	0.471734	14.6304	CRvsCE
chr3	112450340	112450503	164	4	0.822654	0.350943	0.47171	28.056	CRvsCE
chr3	59150419	59150503	85	4	0.629254	0.157648	0.471606	25.3755	CRvsCE
chr2	106042155	106042303	149	6	0.930332	0.458819	0.471513	30.5869	CRvsCE
chr6	126893837	126894012	176	4	0.538761	0.067388	0.471373	34.8123	CRvsCE
chr17	50941336	50941391	56	4	0.57108	0.0997877	0.471293	31.0374	CRvsCE
chr4	57329546	57329666	121	8	0.78112	0.310114	0.471006	44.4826	CRvsCE
chr5	67773765	67773917	153	4	0.685025	0.214069	0.470955	25.3572	CRvsCE
chr4	104664490	104664671	182	4	0.590456	0.119538	0.470918	25.2747	CRvsCE
chr17	312699	313083	385	8	0.934136	0.463433	0.470703	32.7288	CRvsCE
chr4	105141270	105142456	1187	6	0.770205	0.299686	0.470519	41.053	CRvsCE
chr8	12495451	12495552	102	4	0.782131	0.31188	0.470251	27.9381	CRvsCE
chr9	71441443	71441737	295	4	0.710003	0.239849	0.470154	38.4291	CRvsCE
chr15	68121839	68122004	166	4	0.845671	0.375595	0.470076	24.9545	CRvsCE
chr7	10663031	10663494	464	6	0.731629	0.261651	0.469978	31.24	CRvsCE
chr13	87826706	87826780	75	6	0.724767	0.254931	0.469836	26.9465	CRvsCE
chr18	21642515	21642613	99	8	0.811886	0.342055	0.469831	30.4753	CRvsCE
chr5	126826738	126826951	214	4	0.781872	0.312043	0.469829	28.0955	CRvsCE
chr12	88792090	88793533	1444	6	0.715427	0.245762	0.469665	44.2397	CRvsCE
chr8	24075473	24075601	129	4	0.695288	0.225787	0.469501	26.7753	CRvsCE
chr3	178244303	178244409	107	4	0.911466	0.442015	0.469451	20.7242	CRvsCE
chr6	73963557	73964797	1241	60	0.79855	0.329175	0.469375	528.945	CRvsCE
chr10	57310020	57310225	206	4	0.603194	0.133967	0.469227	32.2392	CRvsCE
chr1	95603852	95604008	157	4	0.946517	0.477503	0.469014	12.6983	CRvsCE
chr4	96116188	96116671	484	4	0.709708	0.241285	0.468423	27.4846	CRvsCE
chr10	79742324	79742538	215	4	0.761033	0.292662	0.468371	21.6304	CRvsCE
chr14	121783809	121783976	168	4	0.86304	0.394848	0.468192	26.2742	CRvsCE
chr2	113491874	113492276	403	6	0.803779	0.335733	0.468046	43.3482	CRvsCE
chr7	133069212	133069324	113	4	0.817399	0.349501	0.467898	17.9514	CRvsCE
chr8	79459963	79460170	208	4	0.636938	0.169112	0.467827	29.4729	CRvsCE
chr6	108086114	108086574	461	4	0.637635	0.169895	0.46774	33.0437	CRvsCE
chr11	6373582	6373651	70	8	0.751102	0.28341	0.467692	42.1185	CRvsCE
chr11	81949000	81949480	481	10	0.769631	0.302136	0.467494	53.2785	CRvsCE
chr15	72179481	72179634	154	4	0.620302	0.152941	0.467361	34.3548	CRvsCE
chr3	42116254	42116486	233	4	0.679315	0.212318	0.466998	22.038	CRvsCE
chr13	79798521	79798863	343	8	0.752474	0.28549	0.466984	33.6579	CRvsCE
chr9	60163578	60163672	95	8	0.843503	0.376598	0.466905	41.944	CRvsCE
chr6	63767521	63768875	1355	10	0.724589	0.257709	0.46688	64.586	CRvsCE
chr1	82165951	82166055	105	4	0.585665	0.118845	0.466819	20.5483	CRvsCE
chr13	108502916	108503038	123	4	0.604358	0.137837	0.466521	18.7937	CRvsCE
chr11	59297547	59297684	138	4	0.528576	0.0620869	0.466489	21.3372	CRvsCE
chr4	45867446	45867760	315	4	0.758441	0.292116	0.466325	29.3411	CRvsCE
chr14	66589608	66589666	59	4	0.938592	0.472297	0.466295	22.4981	CRvsCE
chr1	25837905	25838112	208	4	0.822449	0.356197	0.466252	20.4698	CRvsCE
chr9	92336355	92336572	218	4	0.924561	0.458352	0.466209	20.9428	CRvsCE
chr3	94846611	94846849	239	4	0.844214	0.378186	0.466028	17.4711	CRvsCE
chr5	136870588	136870761	174	4	0.569783	0.103788	0.465995	19.0286	CRvsCE
chr8	117444031	117444245	215	4	0.482959	0.017439	0.46552	24.4964	CRvsCE
chr16	33754128	33754291	164	8	0.905588	0.440071	0.465517	46.057	CRvsCE
chr2	117574069	117574312	244	8	0.783958	0.318645	0.465313	41.3566	CRvsCE
chr12	28306367	28306622	256	5	0.66739	0.202086	0.465305	37.3369	CRvsCE
chr5	60495960	60496206	247	8	0.729738	0.264624	0.465114	47.887	CRvsCE
chr7	80970222	80970408	187	4	0.820926	0.356063	0.464863	19.6859	CRvsCE
chr16	65226279	65226573	295	4	0.833957	0.36935	0.464607	19.3961	CRvsCE
chr5	98337961	98338180	220	4	0.588955	0.124563	0.464392	18.2217	CRvsCE
chr5	43251903	43252393	491	6	0.783181	0.318974	0.464207	46.0601	CRvsCE
chr15	63618521	63618928	408	5	0.687706	0.22351	0.464196	34.6615	CRvsCE
chr7	26020026	26020077	52	4	0.905727	0.442083	0.463644	13.0108	CRvsCE
chr6	164143403	164143557	155	4	0.701951	0.238448	0.463503	27.3253	CRvsCE
chr2	71266402	71266989	588	4	0.479032	0.0157494	0.463283	33.2288	CRvsCE
chr18	71432698	71432794	97	4	0.621929	0.15871	0.463219	21.7471	CRvsCE
chr7	118149278	118149390	113	6	0.665702	0.202604	0.463097	33.7867	CRvsCE
chr7	63697918	63698138	221	4	0.918923	0.455842	0.463081	21.1038	CRvsCE
chr2	138801048	138801328	281	8	0.71229	0.249224	0.463066	48.7569	CRvsCE
chr6	93514653	93515307	655	18	0.886742	0.423895	0.462847	124.543	CRvsCE
chr13	17645905	17646142	238	4	0.709158	0.246471	0.462686	25.2047	CRvsCE
chr5	119220121	119220219	99	4	0.684334	0.221809	0.462525	15.0754	CRvsCE
chr8	74806769	74806907	139	4	0.580568	0.118086	0.462482	25.6413	CRvsCE
chr8	6192150	6192362	213	8	0.51678	0.0544324	0.462348	46.7344	CRvsCE
chr6	91730064	91730329	266	8	0.774443	0.312102	0.46234	42.1391	CRvsCE
chr3	88167716	88167784	69	6	0.861739	0.399624	0.462115	22.6922	CRvsCE
chr8	23320853	23321337	485	8	0.86577	0.403845	0.461925	44.102	CRvsCE
chr7	169017909	169018242	334	4	0.821198	0.359315	0.461883	25.2972	CRvsCE
chr11	65436176	65436244	69	4	0.795195	0.3334	0.461795	26.7744	CRvsCE
chr7	169286970	169287553	584	22	0.627267	0.165487	0.46178	143.124	CRvsCE
chr14	32325317	32325475	159	4	0.59527	0.133507	0.461763	24.6389	CRvsCE
chr1	24960860	24961021	162	4	0.712324	0.250617	0.461707	22.0925	CRvsCE
chr2	153556049	153556216	168	6	0.820976	0.359353	0.461623	27.3624	CRvsCE
chr1	88153190	88153483	294	6	0.704468	0.242875	0.461593	30.8384	CRvsCE
chr11	70731127	70731322	196	4	0.606541	0.145023	0.461518	16.7882	CRvsCE
chr11	42362909	42362966	58	4	0.749659	0.288199	0.46146	29.0803	CRvsCE
chr4	155368262	155368491	230	4	0.880489	0.419113	0.461375	18.9053	CRvsCE
chr20	53291037	53291119	83	4	0.633042	0.171725	0.461317	23.854	CRvsCE
chr7	75533126	75533385	260	4	0.587793	0.126751	0.461042	35.9119	CRvsCE
chr19	9485503	9485619	117	8	0.792846	0.331868	0.460978	40.8954	CRvsCE
chr17	79147473	79147790	318	6	0.851432	0.390653	0.460779	42.2934	CRvsCE
chr12	87288053	87288203	151	4	0.766148	0.305546	0.460601	13.9795	CRvsCE
chr2	56163502	56163566	65	4	0.723097	0.26256	0.460537	18.9182	CRvsCE
chr6	132241673	132241738	66	12	0.911316	0.450891	0.460425	82.1304	CRvsCE
chr1	36308477	36308689	213	6	0.876839	0.416719	0.46012	32.035	CRvsCE
chr9	69602370	69602564	195	6	0.930313	0.470376	0.459937	19.6702	CRvsCE
chr17	46813934	46814021	88	8	0.700625	0.240705	0.45992	41.9521	CRvsCE
chr4	3643528	3643610	83	4	0.724354	0.264452	0.459902	20.7107	CRvsCE
chr17	44425699	44427216	1518	12	0.727938	0.26809	0.459848	68.2676	CRvsCE
chr20	51703742	51703840	99	6	0.771849	0.312026	0.459824	32.3563	CRvsCE
chr11	132263012	132263530	519	56	0.822039	0.362274	0.459765	348.636	CRvsCE
chr11	83681597	83681802	206	4	0.482419	0.0227788	0.459641	25.8732	CRvsCE
chr2	29464813	29464978	166	4	0.729641	0.270212	0.459429	24.2472	CRvsCE
chr7	107793898	107794803	906	4	0.629596	0.170228	0.459368	28.4452	CRvsCE
chr6	116334037	116334261	225	6	0.780066	0.320714	0.459352	25.5259	CRvsCE
chr9	46752790	46753027	238	4	0.954154	0.494982	0.459172	17.4823	CRvsCE
chr8	98743070	98743228	159	6	0.830751	0.371739	0.459012	26.29	CRvsCE
chr2	99514002	99514068	67	4	0.900589	0.441681	0.458908	26.8662	CRvsCE
chr4	46748857	46749257	401	8	0.78361	0.324748	0.458861	41.1302	CRvsCE
chr8	10779731	10779797	67	4	0.725652	0.266874	0.458778	20.7849	CRvsCE
chr1	169236404	169236457	54	4	0.680658	0.221909	0.458749	19.9438	CRvsCE
chr15	51234949	51235019	71	6	0.792999	0.33465	0.458349	35.1949	CRvsCE
chr4	108857066	108857186	121	4	0.682617	0.224382	0.458235	29.8265	CRvsCE
chr4	103120272	103120437	166	4	0.877863	0.419629	0.458233	23.5485	CRvsCE
chr9	10906649	10906932	284	4	0.785552	0.327322	0.45823	22.3343	CRvsCE
chr11	72572574	72572679	106	4	0.554047	0.0959568	0.45809	24.0121	CRvsCE
chr9	24358768	24359068	301	6	0.801278	0.343207	0.458072	34.5986	CRvsCE
chr10	26865171	26865278	108	5	0.76391	0.305964	0.457945	22.1863	CRvsCE
chr9	112560134	112560346	213	6	0.630331	0.17241	0.457921	37.0143	CRvsCE
chr18	30629058	30629134	77	4	0.669975	0.212183	0.457792	20.8139	CRvsCE
chr12	68176071	68176175	105	4	0.819657	0.361953	0.457704	21.9881	CRvsCE
chr16	22322379	22322552	174	8	0.807639	0.350112	0.457527	41.1128	CRvsCE
chr2	91870597	91870731	135	4	0.876378	0.418899	0.457479	26.7125	CRvsCE
chr19	41698641	41698802	162	10	0.826913	0.369584	0.45733	52.1316	CRvsCE
chr1	127756582	127757002	421	4	0.616802	0.15957	0.457232	33.7104	CRvsCE
chr5	46925574	46925985	412	4	0.913696	0.456488	0.457208	25.0623	CRvsCE
chr5	126120743	126120936	194	4	0.775011	0.317857	0.457154	22.5588	CRvsCE
chr1	17613603	17613781	179	4	0.654899	0.19776	0.457138	16.555	CRvsCE
chr1	50811435	50811558	124	8	0.811062	0.353941	0.457121	42.4996	CRvsCE
chr10	33150287	33150396	110	6	0.86362	0.406578	0.457042	35.7453	CRvsCE
chr15	62428433	62428632	200	4	0.756147	0.299148	0.456999	19.7811	CRvsCE
chr1	110516473	110516622	150	4	0.954424	0.497508	0.456916	17.7658	CRvsCE
chr19	52214997	52215388	392	48	0.680441	0.223553	0.456888	315.787	CRvsCE
chr3	114034645	114035782	1138	4	0.899778	0.443054	0.456724	25.8961	CRvsCE
chr7	47951054	47951125	72	4	0.803435	0.346759	0.456677	14.8726	CRvsCE
chr9	87053324	87053504	181	6	0.708546	0.251974	0.456572	30.2588	CRvsCE
chr3	78040822	78040934	113	4	0.969164	0.512676	0.456488	15.0931	CRvsCE
chr3	4320717	4320904	188	4	0.907708	0.45123	0.456478	23.7595	CRvsCE
chr1	106084113	106084307	195	4	0.616763	0.160335	0.456429	22.8314	CRvsCE
chr11	70534133	70534649	517	4	0.716833	0.260457	0.456376	28.2993	CRvsCE
chr5	115583619	115583762	144	6	0.760723	0.304402	0.456321	29.0233	CRvsCE
chr2	131981934	131982143	210	4	0.690216	0.234047	0.456169	21.3376	CRvsCE
chr4	10286345	10287784	1440	14	0.629897	0.174282	0.455615	74.5929	CRvsCE
chr11	94202431	94202652	222	4	0.918009	0.462697	0.455312	23.2541	CRvsCE
chr2	54489817	54490014	198	4	0.609256	0.153958	0.455298	29.6885	CRvsCE
chr13	33050380	33050504	125	6	0.908617	0.453441	0.455176	23.5976	CRvsCE
chr5	95924422	95924483	62	4	0.77837	0.323198	0.455172	17.2566	CRvsCE
chr1	118286858	118287774	917	52	0.525343	0.0702971	0.455046	304.542	CRvsCE
chr6	37585465	37585702	238	6	0.898036	0.443056	0.45498	22.1738	CRvsCE
chr14	63078837	63078956	120	4	0.572425	0.117597	0.454828	15.6856	CRvsCE
chr1	92825147	92825227	81	14	0.898527	0.443721	0.454806	60.591	CRvsCE
chr13	65275757	65276039	283	6	0.790799	0.336151	0.454649	31.4292	CRvsCE
chr7	78793924	78794145	222	6	0.894081	0.439682	0.454399	21.512	CRvsCE
chr14	34060801	34061004	204	6	0.730389	0.276045	0.454345	32.7717	CRvsCE
chr3	92360722	92360943	222	6	0.730234	0.276194	0.45404	36.2375	CRvsCE
chr2	131432994	131433103	110	4	0.678786	0.224925	0.453861	24.3325	CRvsCE
chr4	131549634	131549946	313	30	0.926656	0.472852	0.453804	187.749	CRvsCE
chr18	46929420	46929518	99	17	0.884098	0.430316	0.453782	76.9432	CRvsCE
chr3	137159265	137159725	461	6	0.575629	0.12185	0.453779	43.8263	CRvsCE
chr13	86813400	86813626	227	6	0.724025	0.270504	0.453521	36.5364	CRvsCE
chr7	64882327	64882744	418	7	0.727272	0.27379	0.453483	39.8477	CRvsCE
chr11	31850400	31850629	230	4	0.833241	0.379765	0.453476	25.4193	CRvsCE
chr5	65068329	65069184	856	4	0.742752	0.289285	0.453467	27.8568	CRvsCE
chr2	59253357	59254087	731	6	0.808094	0.354668	0.453426	37.665	CRvsCE
chr10	64958954	64959086	133	4	0.79237	0.339056	0.453314	22.7134	CRvsCE
chr1	165297038	165297748	711	4	0.771145	0.318003	0.453142	24.8215	CRvsCE
chr7	60919853	60919931	79	6	0.831199	0.378082	0.453117	26.5893	CRvsCE
chr14	102504378	102504433	56	4	0.616959	0.163857	0.453101	22.6866	CRvsCE
chr3	58439892	58440046	155	4	0.688221	0.235166	0.453055	24.0877	CRvsCE
chr6	84301899	84302106	208	4	0.604077	0.151057	0.453021	25.1272	CRvsCE
chr1	179488190	179488309	120	4	0.724999	0.272294	0.452705	22.5464	CRvsCE
chr19	42174809	42174884	76	8	0.736066	0.28342	0.452646	51.3861	CRvsCE
chr8	103641479	103641704	226	8	0.772873	0.320352	0.452521	28.3519	CRvsCE
chr13	68663123	68663364	242	4	0.668557	0.216105	0.452453	23.2866	CRvsCE
chr5	137363878	137364232	355	8	0.886244	0.433799	0.452445	43.0333	CRvsCE
chr1	222822059	222822425	367	22	0.873331	0.421087	0.452244	151.42	CRvsCE
chr1	42870435	42870604	170	4	0.792219	0.340018	0.4522	19.5933	CRvsCE
chr15	47028186	47028325	140	6	0.858651	0.406479	0.452173	23.6065	CRvsCE
chr16	4096752	4097000	249	10	0.715718	0.263576	0.452142	64.8757	CRvsCE
chr2	57074827	57074878	52	4	0.550978	0.0989597	0.452019	23.2623	CRvsCE
chr11	55534399	55534540	142	20	0.899965	0.448132	0.451833	113.19	CRvsCE
chr10	44636132	44636190	59	4	0.818105	0.366276	0.451829	18.1312	CRvsCE
chr11	12491267	12491446	180	4	0.546941	0.095182	0.451759	23.6727	CRvsCE
chr13	94605122	94605194	73	4	0.849595	0.398066	0.451529	25.2773	CRvsCE
chr11	62329256	62329504	249	4	0.931073	0.479604	0.45147	22.104	CRvsCE
chr4	55139711	55140390	680	4	0.829036	0.377662	0.451374	26.3312	CRvsCE
chr12	42597673	42597780	108	4	0.551692	0.100421	0.451272	17.6083	CRvsCE
chr4	59567614	59567780	167	6	0.711075	0.25991	0.451165	26.4197	CRvsCE
chr11	67642391	67642618	228	4	0.899389	0.448284	0.451105	16.2589	CRvsCE
chr5	168918928	168919196	269	6	0.533371	0.0823518	0.451019	35.1048	CRvsCE
chr20	20297545	20297673	129	6	0.914143	0.463198	0.450945	24.1905	CRvsCE
chr7	140196006	140196080	75	4	0.647883	0.196978	0.450904	21.2612	CRvsCE
chr9	35576960	35577013	54	4	0.611622	0.160813	0.450809	29.7371	CRvsCE
chr20	43431640	43431991	352	10	0.728751	0.278004	0.450748	53.7982	CRvsCE
chr12	68452309	68452371	63	4	0.819446	0.368764	0.450682	16.2546	CRvsCE
chr8	56803228	56803542	315	8	0.872147	0.421477	0.45067	30.9273	CRvsCE
chr2	119567059	119567256	198	4	0.686256	0.235644	0.450612	22.8979	CRvsCE
chr9	120342215	120342359	145	6	0.870215	0.419676	0.450539	21.4848	CRvsCE
chr2	174532388	174533018	631	6	0.897874	0.447398	0.450476	28.5596	CRvsCE
chr1	109570248	109570442	195	6	0.792002	0.341539	0.450463	27.9617	CRvsCE
chr15	85754785	85755487	703	8	0.908746	0.458365	0.450382	33.4061	CRvsCE
chr8	84181220	84181412	193	4	0.730542	0.280228	0.450314	17.0668	CRvsCE
chr1	197443909	197444207	299	8	0.843075	0.392844	0.450231	46.1398	CRvsCE
chr3	26289696	26289756	61	5	0.842719	0.392662	0.450058	20.8417	CRvsCE
chr9	27030232	27030348	117	4	0.816299	0.366338	0.449961	16.4856	CRvsCE
chr2	65583745	65584205	461	6	0.513235	0.0634613	0.449774	43.7043	CRvsCE
chr7	107505280	107505470	191	8	0.907903	0.458258	0.449645	37.8497	CRvsCE
chr6	15409287	15409517	231	4	0.55926	0.109646	0.449614	23.8083	CRvsCE
chr1	184430860	184430923	64	8	0.806284	0.356705	0.449578	25.4345	CRvsCE
chr15	83953592	83953740	149	4	0.556391	0.10684	0.449551	26.0525	CRvsCE
chr6	76811783	76812140	358	8	0.766314	0.316798	0.449517	44.3608	CRvsCE
chr3	131245597	131245770	174	4	0.633832	0.184353	0.44948	22.8726	CRvsCE
chr3	34053749	34054015	267	18	0.820682	0.371352	0.449329	121.924	CRvsCE
chr2	12610166	12610625	460	6	0.788903	0.339613	0.449289	34.1668	CRvsCE
chr2	142586344	142586476	133	6	0.797952	0.348771	0.449181	22.1265	CRvsCE
chr11	34535853	34536248	396	10	0.653133	0.204019	0.449114	56.0686	CRvsCE
chr1	159224475	159224778	304	4	0.511451	0.0625366	0.448915	37.012	CRvsCE
chr4	22007838	22008071	234	6	0.707136	0.258223	0.448913	25.6256	CRvsCE
chr4	94689047	94689110	64	4	0.685376	0.236474	0.448902	24.9826	CRvsCE
chr6	88294571	88294793	223	4	0.879437	0.430591	0.448847	29.8879	CRvsCE
chr2	142603905	142603962	58	4	0.745875	0.297236	0.448639	20.6598	CRvsCE
chr13	50066033	50066214	182	4	0.715237	0.266664	0.448573	18.716	CRvsCE
chr14	66872853	66873036	184	4	0.924141	0.475576	0.448565	16.2304	CRvsCE
chr8	38462299	38462705	407	36	0.839399	0.390872	0.448527	224.11	CRvsCE
chr1	82889372	82889816	445	4	0.660526	0.212039	0.448487	21.8067	CRvsCE
chr11	50432094	50432182	89	6	0.928693	0.480263	0.44843	27.9075	CRvsCE
chr16	14987092	14987152	61	4	0.774676	0.326271	0.448405	20.5271	CRvsCE
chr8	140998810	140998888	79	4	0.633607	0.185244	0.448363	16.81	CRvsCE
chr18	61381925	61382024	100	6	0.660914	0.212573	0.448341	19.5067	CRvsCE
chr15	104601995	104602112	118	10	0.757602	0.309269	0.448332	53.617	CRvsCE
chr8	49629415	49629674	260	6	0.744514	0.296191	0.448323	28.9874	CRvsCE
chr19	19416020	19416084	65	4	0.745911	0.297721	0.44819	20.6274	CRvsCE
chr4	159218196	159218366	171	6	0.610921	0.162843	0.448078	40.6368	CRvsCE
chr18	33238267	33238589	323	4	0.91933	0.471284	0.448046	22.8336	CRvsCE
chr20	58611306	58611480	175	6	0.801121	0.353119	0.448002	27.6825	CRvsCE
chr1	5819546	5819738	193	4	0.810551	0.362577	0.447973	17.4197	CRvsCE
chr1	111247648	111247734	87	8	0.848127	0.400279	0.447848	34.6766	CRvsCE
chr14	32038468	32039132	665	6	0.756381	0.308572	0.447809	50.308	CRvsCE
chr5	95058449	95058922	474	4	0.6184	0.170824	0.447576	32.3807	CRvsCE
chr7	169383658	169383944	287	10	0.873862	0.426302	0.447559	46.8053	CRvsCE
chr13	50046453	50046892	440	4	0.864648	0.417222	0.447426	21.6787	CRvsCE
chr18	33312569	33312788	220	4	0.621321	0.173949	0.447372	24.2447	CRvsCE
chr4	107237726	107237802	77	4	0.562651	0.115435	0.447215	27.6575	CRvsCE
chr17	11699942	11700013	72	6	0.917478	0.470664	0.446814	22.2487	CRvsCE
chr7	122066781	122067100	320	4	0.469754	0.0231466	0.446608	37.1463	CRvsCE
chr1	182198381	182198615	235	4	0.798066	0.351466	0.446601	20.5378	CRvsCE
chr11	31273125	31273436	312	4	0.462316	0.0157619	0.446554	31.0675	CRvsCE
chr12	102639179	102639466	288	18	0.695508	0.248983	0.446525	128.255	CRvsCE
chr17	17671208	17671266	59	6	0.783902	0.33738	0.446522	32.6496	CRvsCE
chr3	97741941	97742034	94	8	0.856265	0.409771	0.446494	37.3864	CRvsCE
chr14	50592810	50592875	66	4	0.465282	0.0188703	0.446412	28.2242	CRvsCE
chr6	48675861	48676368	508	6	0.776624	0.330282	0.446342	35.759	CRvsCE
chr4	92866929	92867051	123	13	0.904339	0.458087	0.446253	77.2521	CRvsCE
chr11	13099998	13100157	160	8	0.923719	0.477517	0.446202	38.0537	CRvsCE
chr13	17491137	17491287	151	20	0.911495	0.465343	0.446152	119.454	CRvsCE
chr8	37350122	37350333	212	6	0.569513	0.123485	0.446028	28.8329	CRvsCE
chr2	176820672	176821270	599	6	0.81291	0.366899	0.446011	35.8149	CRvsCE
chr4	117456590	117456647	58	4	0.622601	0.176664	0.445937	20.9025	CRvsCE
chr20	43607360	43607437	78	6	0.918259	0.4725	0.445758	24.2379	CRvsCE
chr16	25319976	25320575	600	6	0.810993	0.36567	0.445323	42.2004	CRvsCE
chr5	98738983	98739978	996	4	0.748271	0.302975	0.445296	26.4353	CRvsCE
chr5	97746840	97747094	255	4	0.622737	0.177748	0.444989	24.9775	CRvsCE
chr2	31781582	31782184	603	6	0.748539	0.303568	0.444971	36.5941	CRvsCE
chr1	64820611	64820677	67	8	0.882348	0.437396	0.444952	36.1636	CRvsCE
chr9	65233560	65234408	849	6	0.717256	0.272314	0.444942	29.6574	CRvsCE
chr3	103408872	103409343	472	4	0.689361	0.244431	0.44493	28.0483	CRvsCE
chr15	77907159	77907226	68	4	0.780294	0.335454	0.44484	16.5057	CRvsCE
chr15	39400530	39401678	1149	4	0.507387	0.0625501	0.444836	32.2314	CRvsCE
chr6	108075038	108075203	166	4	0.620037	0.175302	0.444735	19.7003	CRvsCE
chr1	172807303	172807582	280	6	0.905271	0.460724	0.444547	27.1426	CRvsCE
chr3	72372964	72373236	273	4	0.583705	0.139162	0.444543	24.5955	CRvsCE
chr5	182954630	182954825	196	19	0.889146	0.444696	0.44445	100.073	CRvsCE
chr1	165454133	165454284	152	6	0.786416	0.342081	0.444335	32.9746	CRvsCE
chr11	83820534	83820618	85	4	0.66972	0.225437	0.444283	26.457	CRvsCE
chr2	38470063	38470204	142	6	0.895267	0.451001	0.444266	28.4203	CRvsCE
chr5	155841167	155841467	301	4	0.680688	0.236479	0.444209	19.6007	CRvsCE
chr2	109090921	109091084	164	4	0.692037	0.247919	0.444118	17.5817	CRvsCE
chr4	45700937	45701308	372	8	0.811852	0.367835	0.444018	41.4696	CRvsCE
chr9	55498745	55499471	727	16	0.71005	0.266144	0.443906	93.5799	CRvsCE
chr8	91552920	91553145	226	4	0.670917	0.22728	0.443637	31.3709	CRvsCE
chr4	138072855	138073149	295	8	0.812076	0.368473	0.443603	41.0579	CRvsCE
chr2	100903974	100904159	186	6	0.760265	0.31674	0.443525	35.8689	CRvsCE
chr16	22815146	22815326	181	4	0.786398	0.342914	0.443484	29.2214	CRvsCE
chr5	137203882	137203983	102	9	0.768449	0.324984	0.443465	55.3902	CRvsCE
chr8	64249462	64249790	329	4	0.798362	0.355112	0.44325	25.8209	CRvsCE
chr5	46823278	46823384	107	6	0.866015	0.422933	0.443081	25.1866	CRvsCE
chr1	160981681	160981805	125	6	0.88174	0.438783	0.442956	31.781	CRvsCE
chr4	118623680	118623884	205	4	0.524802	0.0818766	0.442925	17.8568	CRvsCE
chr7	63892168	63892382	215	4	0.877275	0.434398	0.442877	22.9795	CRvsCE
chr20	35621524	35621646	123	4	0.680193	0.2374	0.442793	20.692	CRvsCE
chr7	26718071	26718489	419	16	0.93731	0.494711	0.442599	75.7884	CRvsCE
chr2	86690243	86690402	160	4	0.705775	0.263297	0.442478	19.9378	CRvsCE
chr6	17723115	17723201	87	4	0.716513	0.274092	0.442421	24.6975	CRvsCE
chr2	176964642	176964940	299	6	0.739707	0.29736	0.442347	32.2355	CRvsCE
chr4	66446475	66446635	161	6	0.594733	0.152445	0.442287	32.6614	CRvsCE
chr2	63495001	63495325	325	4	0.749297	0.307036	0.442261	20.3124	CRvsCE
chr12	78025164	78025418	255	12	0.891197	0.448939	0.442258	76.7879	CRvsCE
chr3	128351118	128351172	55	6	0.897385	0.45514	0.442245	26.2383	CRvsCE
chr15	15482132	15482582	451	6	0.632679	0.190436	0.442244	38.0254	CRvsCE
chr5	48157390	48157798	409	6	0.887405	0.445184	0.442222	29.5428	CRvsCE
chr4	29900711	29901093	383	10	0.894373	0.452161	0.442212	52.7751	CRvsCE
chr2	31513374	31513530	157	4	0.77067	0.328551	0.442119	18.6957	CRvsCE
chr6	17512225	17512813	589	6	0.756479	0.314441	0.442038	33.6521	CRvsCE
chr15	46934779	46935780	1002	6	0.629233	0.187206	0.442026	42.5742	CRvsCE
chr12	84205837	84205914	78	4	0.942758	0.500762	0.441996	18.002	CRvsCE
chr4	131051429	131051516	88	4	0.702827	0.260851	0.441976	16.1162	CRvsCE
chr4	63189229	63189412	184	4	0.888768	0.446809	0.441958	23.2946	CRvsCE
chr12	38092299	38092506	208	10	0.749385	0.307451	0.441935	51.1461	CRvsCE
chr9	49024445	49024613	169	6	0.834932	0.393015	0.441917	31.1697	CRvsCE
chr6	36793827	36793879	53	4	0.930144	0.488246	0.441898	12.3653	CRvsCE
chr3	75218199	75218676	478	4	0.655328	0.213618	0.44171	31.1976	CRvsCE
chr3	114059631	114059846	216	4	0.930131	0.488494	0.441637	16.6004	CRvsCE
chr16	48750493	48750815	323	10	0.908226	0.466661	0.441565	59.1799	CRvsCE
chr7	88210605	88210819	215	6	0.842596	0.401035	0.441561	32.8364	CRvsCE
chr5	43337606	43337884	279	4	0.72993	0.288377	0.441553	25.9591	CRvsCE
chr2	44909178	44909405	228	4	0.675505	0.233961	0.441544	20.9193	CRvsCE
chr5	59798840	59799116	277	6	0.776256	0.335045	0.441212	26.1148	CRvsCE
chr3	76876289	76876459	171	8	0.896678	0.455708	0.44097	42.4214	CRvsCE
chr9	34445975	34446379	405	8	0.776202	0.33524	0.440962	33.401	CRvsCE
chr7	114678387	114678608	222	4	0.89491	0.453961	0.440949	27.0682	CRvsCE
chr19	58293015	58293301	287	16	0.739007	0.298164	0.440843	65.3847	CRvsCE
chr10	12807820	12808760	941	84	0.769224	0.328408	0.440816	525.69	CRvsCE
chr4	24710158	24710458	301	8	0.828211	0.387506	0.440705	33.7973	CRvsCE
chr3	77278843	77278952	110	6	0.734224	0.293634	0.440589	30.4699	CRvsCE
chr12	87387355	87387803	449	6	0.671747	0.231228	0.440519	30.6282	CRvsCE
chr2	62128630	62128829	200	4	0.68262	0.242193	0.440427	22.6141	CRvsCE
chr3	177910814	177910983	170	6	0.86714	0.426726	0.440413	30.994	CRvsCE
chr1	183368170	183368412	243	6	0.817485	0.377082	0.440403	28.4816	CRvsCE
chr5	158002211	158002261	51	4	0.674768	0.23441	0.440358	22.1491	CRvsCE
chr10	31150557	31150696	140	6	0.922165	0.481817	0.440348	27.8976	CRvsCE
chr4	22459301	22459616	316	4	0.879816	0.43955	0.440266	26.6009	CRvsCE
chr10	32083787	32083921	135	6	0.913157	0.472897	0.44026	23.6525	CRvsCE
chr14	66600458	66600572	115	4	0.872874	0.432682	0.440191	16.4348	CRvsCE
chr9	70233192	70233343	152	4	0.769299	0.32913	0.440169	21.9228	CRvsCE
chr4	112203462	112203832	371	4	0.466854	0.026985	0.439869	21.5458	CRvsCE
chr15	16810332	16810391	60	4	0.931742	0.492079	0.439663	17.5406	CRvsCE
chr7	159716661	159716886	226	4	0.788646	0.349017	0.439629	22.9755	CRvsCE
chr14	102062705	102062930	226	4	0.889903	0.450366	0.439537	27.4711	CRvsCE
chr17	49068986	49069045	60	4	0.663735	0.224273	0.439463	25.2274	CRvsCE
chr14	33867819	33868010	192	8	0.853891	0.414492	0.439399	38.262	CRvsCE
chr5	99369841	99370046	206	6	0.893248	0.453893	0.439355	30.7643	CRvsCE
chr2	103708444	103708687	244	4	0.947106	0.507819	0.439287	21.3474	CRvsCE
chr14	113546782	113547092	311	6	0.609187	0.170003	0.439183	34.4725	CRvsCE
chr6	63958974	63959133	160	4	0.79124	0.352062	0.439178	15.9281	CRvsCE
chr8	98005498	98005657	160	4	0.861634	0.422483	0.439151	18.2915	CRvsCE
chr9	31438394	31438453	60	4	0.893371	0.454474	0.438896	24.3427	CRvsCE
chr16	26670749	26671052	304	10	0.897111	0.45835	0.438761	39.5137	CRvsCE
chr2	58955610	58955846	237	4	0.675758	0.237251	0.438507	26.2664	CRvsCE
chr2	12053057	12053216	160	4	0.715727	0.277323	0.438403	20.6464	CRvsCE
chr4	128176654	128176790	137	6	0.670425	0.232061	0.438364	25.5045	CRvsCE
chr12	94289340	94289543	204	4	0.778551	0.340318	0.438233	27.5238	CRvsCE
chr17	55841291	55841477	187	4	0.829989	0.391799	0.43819	28.8856	CRvsCE
chr7	82885632	82885777	146	4	0.898186	0.460003	0.438183	22.9781	CRvsCE
chr9	94096659	94096911	253	6	0.786243	0.348066	0.438177	32.4211	CRvsCE
chr6	80054884	80055095	212	4	0.931492	0.493328	0.438164	20.8972	CRvsCE
chr15	63282155	63282356	202	4	0.823367	0.385317	0.43805	29.0856	CRvsCE
chr20	14491660	14491961	302	6	0.888732	0.450827	0.437905	25.7829	CRvsCE
chr14	103038132	103038305	174	6	0.720183	0.2825	0.437683	23.5529	CRvsCE
chr12	59618824	59619053	230	4	0.598077	0.160431	0.437647	16.1519	CRvsCE
chr1	127810927	127811049	123	4	0.66581	0.228174	0.437637	22.0126	CRvsCE
chr11	93430071	93430188	118	4	0.678982	0.24143	0.437552	21.39	CRvsCE
chr7	120363900	120364328	429	5	0.940972	0.503468	0.437504	37.5097	CRvsCE
chr3	128275783	128276130	348	12	0.87871	0.441349	0.437361	62.5325	CRvsCE
chr12	29556513	29556674	162	4	0.573706	0.136423	0.437283	20.1209	CRvsCE
chr8	40265661	40265938	278	4	0.759261	0.321983	0.437278	21.7812	CRvsCE
chr2	14588270	14588503	234	6	0.814523	0.377253	0.43727	23.7002	CRvsCE
chr1	110501346	110501770	425	8	0.931299	0.494048	0.437251	32.8735	CRvsCE
chr1	138508029	138508125	97	4	0.661977	0.224872	0.437105	20.1592	CRvsCE
chr7	115626938	115627019	82	4	0.675778	0.238697	0.437081	19.2786	CRvsCE
chr17	76028151	76028358	208	6	0.805468	0.368432	0.437037	23.046	CRvsCE
chr15	42645476	42645730	255	4	0.524809	0.0878276	0.436981	27.3407	CRvsCE
chr1	146265930	146266079	150	6	0.658521	0.221568	0.436953	32.2972	CRvsCE
chr5	21599891	21600046	156	4	0.745193	0.30825	0.436943	25.3954	CRvsCE
chr15	77255746	77255885	140	6	0.917196	0.480323	0.436873	22.1476	CRvsCE
chr1	25837256	25837373	118	6	0.831812	0.395259	0.436553	32.8359	CRvsCE
chr14	34146888	34147082	195	4	0.451064	0.0145851	0.436479	35.3914	CRvsCE
chr11	77901412	77901470	59	8	0.71481	0.278356	0.436455	37.319	CRvsCE
chr1	185228898	185228988	91	4	0.922828	0.486579	0.436248	15.3221	CRvsCE
chr17	47157335	47157438	104	4	0.702017	0.265871	0.436146	23.117	CRvsCE
chr4	57585370	57585458	89	4	0.901332	0.465188	0.436144	13.2351	CRvsCE
chr4	92457406	92457462	57	4	0.753079	0.317026	0.436053	19.1543	CRvsCE
chr6	63282300	63282761	462	8	0.911542	0.475528	0.436014	40.2026	CRvsCE
chr2	98548399	98548493	95	8	0.834379	0.398393	0.435985	43.8851	CRvsCE
chr15	59418600	59418786	187	6	0.816229	0.380249	0.43598	28.1246	CRvsCE
chr8	54716674	54717098	425	28	0.898168	0.462242	0.435926	176.971	CRvsCE
chr2	34185291	34186439	1149	4	0.712186	0.276317	0.435868	25.4919	CRvsCE
chr5	181507217	181507378	162	4	0.71222	0.276357	0.435863	18.6117	CRvsCE
chr11	112227568	112227785	218	4	0.924209	0.488436	0.435773	27.2427	CRvsCE
chr9	118448330	118448433	104	4	0.543202	0.107483	0.435718	26.02	CRvsCE
chr2	24305349	24305446	98	6	0.797488	0.361772	0.435716	31.6604	CRvsCE
chr1	118283493	118283588	96	6	0.657511	0.221891	0.43562	44.3871	CRvsCE
chr11	112144021	112144233	213	4	0.840899	0.405302	0.435597	19.3681	CRvsCE
chr1	64703557	64703853	297	5	0.833761	0.398336	0.435424	30.1059	CRvsCE
chr1	173886565	173887325	761	4	0.761327	0.325949	0.435378	29.7845	CRvsCE
chr1	20820022	20820230	209	6	0.708093	0.272785	0.435307	28.7741	CRvsCE
chr3	169824117	169824349	233	4	0.697842	0.262694	0.435148	18.3332	CRvsCE
chr1	182519259	182519350	92	4	0.71595	0.280916	0.435034	16.8901	CRvsCE
chr1	4709895	4710006	112	4	0.801802	0.366851	0.434951	23.2453	CRvsCE
chr3	18021183	18021244	62	12	0.818685	0.383759	0.434926	66.4964	CRvsCE
chr5	144087992	144088169	178	4	0.793854	0.358962	0.434892	16.1636	CRvsCE
chr8	62900701	62900862	162	4	0.570194	0.135338	0.434856	24.3026	CRvsCE
chr11	74561386	74561489	104	4	0.703822	0.269017	0.434805	20.452	CRvsCE
chr7	53860521	53860671	151	6	0.792225	0.357426	0.434799	19.6302	CRvsCE
chr6	39079577	39079725	149	4	0.810602	0.375891	0.434711	23.2845	CRvsCE
chr7	114595055	114596035	981	6	0.893928	0.459374	0.434554	27.9588	CRvsCE
chr12	11905392	11905814	423	44	0.819876	0.385418	0.434458	288.14	CRvsCE
chr9	73577326	73577552	227	8	0.670275	0.235818	0.434458	39.7955	CRvsCE
chr19	33957457	33957764	308	6	0.692775	0.258358	0.434417	25.5002	CRvsCE
chr2	90416236	90416461	226	6	0.782882	0.348543	0.43434	23.4236	CRvsCE
chr20	58776399	58776576	178	6	0.783494	0.349231	0.434263	39.1249	CRvsCE
chr6	43627039	43627287	249	6	0.817552	0.383291	0.434261	27.6632	CRvsCE
chr2	185855280	185855508	229	4	0.840429	0.406172	0.434256	18.4348	CRvsCE
chr17	71243010	71243391	382	6	0.625151	0.190921	0.43423	29.5225	CRvsCE
chr11	131159684	131160884	1201	8	0.763012	0.328821	0.434191	44.2833	CRvsCE
chr2	88166552	88166661	110	4	0.831731	0.397613	0.434118	15.4211	CRvsCE
chr10	51144173	51144477	305	8	0.750823	0.317198	0.433625	35.8558	CRvsCE
chr15	103551157	103551398	242	4	0.833438	0.399851	0.433587	18.6386	CRvsCE
chr10	23466245	23466470	226	4	0.805736	0.37215	0.433587	19.3024	CRvsCE
chr3	147672551	147672809	259	8	0.833898	0.400343	0.433555	41.8817	CRvsCE
chr15	102552385	102552590	206	4	0.676975	0.243517	0.433459	23.8139	CRvsCE
chr14	2697128	2697301	174	4	0.718193	0.284815	0.433378	22.2399	CRvsCE
chr12	128586468	128586614	147	6	0.755074	0.321718	0.433356	24.5852	CRvsCE
chr2	18716645	18716945	301	8	0.712484	0.279198	0.433287	45.3538	CRvsCE
chr4	25973807	25974147	341	6	0.778589	0.345565	0.433024	26.713	CRvsCE
chr16	40995738	40996617	880	6	0.558877	0.125884	0.432993	39.3196	CRvsCE
chr11	89264645	89264834	190	8	0.86614	0.433199	0.432941	50.5151	CRvsCE
chr5	126089193	126089399	207	17	0.924985	0.492071	0.432914	81.5928	CRvsCE
chr3	184582134	184582300	167	8	0.714724	0.281873	0.43285	40.6479	CRvsCE
chr1	31924724	31925190	467	4	0.7045	0.271779	0.432721	34.0314	CRvsCE
chr7	27046773	27046879	107	18	0.876505	0.443813	0.432692	79.5992	CRvsCE
chr7	25944968	25945022	55	4	0.825771	0.393139	0.432632	22.8159	CRvsCE
chr3	102067698	102067792	95	6	0.612669	0.180135	0.432535	32.4316	CRvsCE
chr8	27165663	27166277	615	4	0.617515	0.185046	0.432468	24.0839	CRvsCE
chr6	45832569	45832633	65	8	0.813437	0.381057	0.432381	27.8838	CRvsCE
chr5	102291992	102292263	272	5	0.538126	0.10578	0.432346	34.0964	CRvsCE
chr16	29890016	29890112	97	6	0.665309	0.233172	0.432137	33.3846	CRvsCE
chr1	62675952	62676079	128	4	0.915822	0.483739	0.432083	22.9644	CRvsCE
chr18	48964917	48965052	136	4	0.724373	0.292302	0.432071	20.2474	CRvsCE
chr3	9731915	9732145	231	4	0.79514	0.363186	0.431954	15.9449	CRvsCE
chr1	146722958	146723091	134	4	0.897503	0.465781	0.431722	20.5593	CRvsCE
chr2	162708096	162708226	131	4	0.856028	0.424424	0.431604	15.566	CRvsCE
chr15	31536519	31536686	168	4	0.832739	0.401236	0.431503	16.9352	CRvsCE
chr4	12211835	12211945	111	5	0.82725	0.395761	0.431489	27.1312	CRvsCE
chr11	87797529	87798475	947	4	0.672072	0.240701	0.431372	24.0034	CRvsCE
chr8	120068204	120068445	242	8	0.87484	0.443478	0.431362	45.8093	CRvsCE
chr3	70377047	70377289	243	10	0.865803	0.434527	0.431276	45.0206	CRvsCE
chr11	722208	722690	483	18	0.763767	0.332555	0.431212	109.093	CRvsCE
chr14	39823500	39823787	288	10	0.699431	0.268238	0.431193	58.3004	CRvsCE
chr4	134856371	134857135	765	9	0.821498	0.39056	0.430938	36.1265	CRvsCE
chr5	167557237	167557788	552	32	0.474395	0.0435201	0.430875	214.753	CRvsCE
chr3	9550478	9550782	305	4	0.673667	0.242799	0.430867	21.1991	CRvsCE
chr15	80445602	80445725	124	4	0.899321	0.468543	0.430779	18.4045	CRvsCE
chr1	175981172	175981398	227	6	0.75951	0.328787	0.430723	26.3664	CRvsCE
chr3	139745217	139745279	63	4	0.635457	0.204779	0.430679	21.7224	CRvsCE
chr5	148978293	148978376	84	4	0.514536	0.0839869	0.430549	23.3807	CRvsCE
chr4	161080251	161080350	100	4	0.627124	0.196584	0.43054	22.6654	CRvsCE
chr6	78965945	78966289	345	12	0.896172	0.465681	0.430491	76.5132	CRvsCE
chr6	45533555	45533682	128	10	0.828521	0.398194	0.430327	54.0761	CRvsCE
chr3	140947008	140947077	70	6	0.71722	0.286955	0.430265	32.9421	CRvsCE
chr6	13210920	13211068	149	6	0.722066	0.291836	0.43023	28.706	CRvsCE
chr15	27473346	27473946	601	6	0.71344	0.283265	0.430175	36.4036	CRvsCE
chr9	90663205	90663363	159	4	0.721699	0.291723	0.429975	18.8997	CRvsCE
chr1	125798961	125799211	251	4	0.74864	0.318675	0.429966	21.1852	CRvsCE
chr14	118356355	118356535	181	4	0.901152	0.471275	0.429876	22.7026	CRvsCE
chr2	31977435	31977559	125	4	0.920004	0.490138	0.429866	28.8198	CRvsCE
chr5	130914745	130914957	213	4	0.482509	0.0526996	0.429809	24.0056	CRvsCE
chr5	104711892	104712085	194	4	0.95505	0.525288	0.429762	18.0565	CRvsCE
chr5	56213009	56213480	472	4	0.882068	0.452389	0.429679	24.8202	CRvsCE
chr9	70256454	70256579	126	4	0.583825	0.15415	0.429675	20.4766	CRvsCE
chr2	106167104	106167239	136	4	0.932594	0.50294	0.429654	19.7948	CRvsCE
chr20	40311601	40311795	195	4	0.908118	0.478505	0.429613	17.7134	CRvsCE
chr5	95956539	95957187	649	6	0.691925	0.262351	0.429574	40.2654	CRvsCE
chr7	129157327	129157562	236	6	0.892508	0.463067	0.429441	24.2797	CRvsCE
chr8	52409594	52409787	194	4	0.564693	0.135308	0.429385	22.1467	CRvsCE
chr13	54074455	54074659	205	4	0.686294	0.256982	0.429312	22.2574	CRvsCE
chr9	32252136	32252194	59	4	0.965942	0.536704	0.429238	19.0801	CRvsCE
chr1	140172558	140172639	82	16	0.726615	0.29739	0.429225	87.3054	CRvsCE
chr6	72245715	72245773	59	6	0.823655	0.394476	0.429179	30.8997	CRvsCE
chr13	71146247	71146426	180	4	0.891125	0.462078	0.429047	16.5735	CRvsCE
chr5	165644232	165644370	139	8	0.807233	0.378199	0.429034	25.5788	CRvsCE
chr2	119554322	119554464	143	6	0.750883	0.321866	0.429018	29.7726	CRvsCE
chr17	59215564	59215814	251	10	0.855953	0.42698	0.428973	61.3148	CRvsCE
chr1	151469676	151469993	318	4	0.679324	0.250394	0.42893	24.4533	CRvsCE
chr20	30067305	30067416	112	6	0.753064	0.32416	0.428905	32.5551	CRvsCE
chr6	144273563	144273812	250	6	0.614212	0.185427	0.428785	36.7421	CRvsCE
chr12	119527774	119527877	104	4	0.868165	0.439535	0.42863	26.0614	CRvsCE
chr11	59452412	59452640	229	4	0.856396	0.427775	0.428621	20.3117	CRvsCE
chr12	49593190	49593412	223	4	0.666984	0.238377	0.428606	17.8434	CRvsCE
chr7	89791263	89791497	235	6	0.69193	0.263427	0.428502	32.0328	CRvsCE
chr5	141701673	141702311	639	6	0.794526	0.366195	0.42833	35.5342	CRvsCE
chr10	30644031	30644210	180	10	0.704671	0.276346	0.428324	52.1929	CRvsCE
chr1	5295909	5296195	287	6	0.781888	0.353655	0.428233	38.6471	CRvsCE
chr14	6807301	6807416	116	4	0.679093	0.250983	0.428109	22.3454	CRvsCE
chr14	71056656	71056883	228	6	0.946311	0.518273	0.428038	23.9907	CRvsCE
chr2	24356127	24356253	127	12	0.907629	0.479672	0.427958	63.2382	CRvsCE
chr9	92487989	92488103	115	8	0.833504	0.405643	0.427861	29.2755	CRvsCE
chr9	60168761	60168989	229	14	0.764196	0.336358	0.427837	68.5246	CRvsCE
chr2	189342837	189342918	82	4	0.655118	0.227441	0.427676	20.691	CRvsCE
chr2	57023416	57023571	156	4	0.728638	0.300979	0.42766	25.8964	CRvsCE
chr13	39521050	39521252	203	6	0.679808	0.252153	0.427655	30.337	CRvsCE
chr1	76043541	76043639	99	4	0.666082	0.238576	0.427505	16.4509	CRvsCE
chr2	86233905	86234063	159	4	0.634952	0.207581	0.427372	19.984	CRvsCE
chr1	33397054	33397155	102	4	0.899019	0.471712	0.427308	15.4986	CRvsCE
chr1	33403831	33404072	242	14	0.919857	0.492572	0.427285	83.3088	CRvsCE
chr3	62958754	62959330	577	10	0.631388	0.204172	0.427216	48.9021	CRvsCE
chr7	53802498	53802571	74	6	0.865103	0.437917	0.427186	25.2916	CRvsCE
chr9	88240626	88241046	421	4	0.873187	0.446022	0.427165	22.9392	CRvsCE
chr11	116318133	116318254	122	6	0.756267	0.329105	0.427162	21.6255	CRvsCE
chr5	130756989	130757170	182	4	0.794036	0.366891	0.427145	19.8312	CRvsCE
chr7	63952441	63952587	147	8	0.854855	0.4278	0.427055	41.7671	CRvsCE
chr5	14871613	14871692	80	4	0.877844	0.450843	0.427002	23.2507	CRvsCE
chr5	78193320	78193429	110	10	0.820253	0.393313	0.426939	50.6601	CRvsCE
chr7	11373723	11373775	53	4	0.78641	0.359495	0.426915	17.4366	CRvsCE
chr9	63312897	63312985	89	4	0.781928	0.355027	0.426901	19.8068	CRvsCE
chr6	162282894	162283117	224	4	0.818533	0.391839	0.426694	29.8754	CRvsCE
chr3	41769926	41770226	301	8	0.85497	0.428332	0.426638	28.9682	CRvsCE
chr9	63293788	63293976	189	6	0.784301	0.357721	0.426579	23.2358	CRvsCE
chr4	80931557	80931707	151	4	0.667777	0.241302	0.426475	22.7035	CRvsCE
chr2	105760655	105761035	381	12	0.769674	0.34335	0.426324	55.2349	CRvsCE
chr1	35012071	35012150	80	6	0.779818	0.353554	0.426264	31.4186	CRvsCE
chr4	86221826	86221900	75	6	0.878103	0.451969	0.426134	21.5819	CRvsCE
chr12	105538116	105538170	55	12	0.906035	0.479978	0.426057	77.5579	CRvsCE
chr10	31171211	31171428	218	4	0.861188	0.435184	0.426004	23.0217	CRvsCE
chr12	85420322	85421007	686	4	0.683595	0.257726	0.425869	20.9862	CRvsCE
chr2	17673089	17673327	239	6	0.787981	0.362299	0.425682	25.4165	CRvsCE
chr6	44551348	44551910	563	4	0.670756	0.24508	0.425675	34.5013	CRvsCE
chr20	32217895	32217962	68	4	0.489867	0.0641991	0.425668	18.8142	CRvsCE
chr7	146667	146816	150	8	0.801749	0.376173	0.425575	35.7981	CRvsCE
chr1	129704310	129704552	243	4	0.894072	0.468519	0.425553	31.2784	CRvsCE
chr3	88238149	88238252	104	6	0.894245	0.469047	0.425198	36.1931	CRvsCE
chr18	51610772	51611144	373	12	0.750944	0.325762	0.425182	48.8493	CRvsCE
chr8	100003540	100003715	176	6	0.92536	0.500227	0.425133	20.7004	CRvsCE
chr7	107053214	107053287	74	4	0.65367	0.228661	0.425009	20.6529	CRvsCE
chr3	157731843	157732039	197	6	0.891354	0.46645	0.424904	31.4387	CRvsCE
chr11	94254826	94255901	1076	7	0.832417	0.407528	0.424889	50.5972	CRvsCE
chr3	104245003	104245066	64	4	0.944138	0.51928	0.424858	15.1587	CRvsCE
chr12	3108209	3108385	177	4	0.823554	0.398717	0.424837	25.9056	CRvsCE
chr7	100094436	100094496	61	4	0.677375	0.252561	0.424814	15.5475	CRvsCE
chr15	108739168	108739378	211	6	0.855237	0.430424	0.424813	39.552	CRvsCE
chr9	29112446	29112667	222	4	0.513093	0.0883631	0.42473	24.564	CRvsCE
chr15	22238080	22238420	341	7	0.911955	0.487368	0.424587	32.2211	CRvsCE
chr2	153553953	153554935	983	8	0.921031	0.496514	0.424517	31.7596	CRvsCE
chr2	79441404	79441987	584	6	0.616935	0.1925	0.424435	30.126	CRvsCE
chr3	59758106	59758337	232	4	0.622754	0.198335	0.424419	22.9851	CRvsCE
chr11	9657852	9658002	151	12	0.922779	0.498558	0.424221	70.3309	CRvsCE
chr17	1499808	1500017	210	4	0.748254	0.324237	0.424017	16.29	CRvsCE
chr5	119167592	119167796	205	4	0.843106	0.419144	0.423962	21.0596	CRvsCE
chr6	63519710	63519876	167	8	0.813097	0.389149	0.423948	44.4211	CRvsCE
chr5	63399698	63399838	141	4	0.852525	0.428681	0.423843	22.4537	CRvsCE
chr1	67683845	67684203	359	4	0.662411	0.238609	0.423802	21.3934	CRvsCE
chr19	54114419	54114652	234	14	0.557035	0.133266	0.423769	73.499	CRvsCE
chr7	58583496	58583598	103	6	0.617634	0.193925	0.423709	27.2484	CRvsCE
chr2	54745919	54746070	152	4	0.745906	0.322213	0.423693	24.3369	CRvsCE
chr7	20085129	20085427	299	8	0.9106	0.487118	0.423482	39.2778	CRvsCE
chr6	57041194	57041770	577	7	0.614598	0.191123	0.423475	28.8992	CRvsCE
chr14	50936474	50936665	192	4	0.685965	0.262493	0.423472	17.5694	CRvsCE
chr14	57266997	57267324	328	9	0.721714	0.298247	0.423467	35.6805	CRvsCE
chr1	141133017	141133272	256	6	0.674167	0.250722	0.423445	27.2756	CRvsCE
chr3	91498832	91498996	165	8	0.948867	0.525596	0.423271	32.0469	CRvsCE
chr15	63100916	63100981	66	6	0.918585	0.495366	0.42322	36.4621	CRvsCE
chr2	73934954	73935055	102	4	0.597949	0.174822	0.423127	17.7863	CRvsCE
chr2	51314561	51314764	204	6	0.833239	0.410148	0.423091	21.6028	CRvsCE
chr1	20797191	20798016	826	4	0.750897	0.327877	0.42302	23.7735	CRvsCE
chr13	105656319	105657359	1041	72	0.783274	0.360282	0.422992	481.232	CRvsCE
chr9	94861843	94861932	90	4	0.63248	0.209511	0.422968	22.0317	CRvsCE
chr8	44406070	44407322	1253	73	0.667266	0.244324	0.422942	467.371	CRvsCE
chr14	103698883	103699047	165	6	0.724211	0.301299	0.422912	38.5799	CRvsCE
chr6	64557893	64558114	222	8	0.907385	0.484562	0.422824	34.5587	CRvsCE
chr2	134648974	134649092	119	4	0.715877	0.293205	0.422672	20.6381	CRvsCE
chr10	40011731	40011827	97	4	0.44705	0.0244106	0.422639	28.9293	CRvsCE
chr4	109251171	109251429	259	11	0.906275	0.483638	0.422637	53.6833	CRvsCE
chr1	149393448	149393713	266	6	0.591456	0.168827	0.422629	35.7413	CRvsCE
chr14	34995212	34995341	130	4	0.568628	0.146018	0.42261	18.8475	CRvsCE
chr12	100524227	100524396	170	8	0.822291	0.399729	0.422563	37.8859	CRvsCE
chr5	148510454	148511000	547	8	0.836907	0.414353	0.422554	31.3437	CRvsCE
chr3	91236581	91236779	199	4	0.753771	0.331249	0.422522	20.3936	CRvsCE
chr3	147891414	147891487	74	4	0.583793	0.161297	0.422496	16.4654	CRvsCE
chr5	162703143	162703289	147	4	0.821785	0.399323	0.422462	17.6114	CRvsCE
chr7	335861	336255	395	16	0.773709	0.351371	0.422338	88.6102	CRvsCE
chr6	110678399	110678527	129	4	0.714647	0.29235	0.422297	17.1988	CRvsCE
chr2	170018865	170018966	102	4	0.760984	0.338755	0.422229	12.7734	CRvsCE
chr5	152187750	152187936	187	4	0.470817	0.0486501	0.422167	21.1347	CRvsCE
chr1	115245413	115245821	409	8	0.925848	0.503691	0.422157	43.5599	CRvsCE
chr12	76640114	76640175	62	6	0.911154	0.489186	0.421968	26.3686	CRvsCE
chr4	154134905	154134965	61	4	0.472078	0.0501377	0.42194	19.4151	CRvsCE
chr15	30609483	30609647	165	6	0.738279	0.316364	0.421915	20.6261	CRvsCE
chr10	58860504	58860607	104	4	0.594521	0.172802	0.421719	15.8174	CRvsCE
chr6	98203536	98203728	193	4	0.895856	0.474417	0.421439	18.5229	CRvsCE
chr2	52535908	52536256	349	8	0.848698	0.427275	0.421423	37.8036	CRvsCE
chr8	134690268	134690413	146	4	0.676974	0.25561	0.421364	22.4198	CRvsCE
chr4	147304497	147304723	227	10	0.81773	0.396556	0.421173	50.1616	CRvsCE
chr12	44887658	44887853	196	6	0.89066	0.469488	0.421172	29.3394	CRvsCE
chr5	137193907	137194183	277	5	0.878293	0.457284	0.421009	27.8205	CRvsCE
chr6	78772835	78773058	224	6	0.886608	0.465644	0.420963	26.052	CRvsCE
chr2	165198423	165198974	552	6	0.630577	0.209621	0.420956	35.2642	CRvsCE
chr12	97932222	97932386	165	4	0.648591	0.227665	0.420926	21.4142	CRvsCE
chr12	73414131	73414405	275	8	0.697505	0.276638	0.420867	42.0775	CRvsCE
chr9	113403963	113404078	116	4	0.821951	0.401119	0.420832	16.7087	CRvsCE
chr2	94146893	94146984	92	4	0.763791	0.343013	0.420778	19.4739	CRvsCE
chr14	37495644	37496069	426	4	0.80519	0.384545	0.420645	20.5304	CRvsCE
chr10	91954402	91954603	202	8	0.657282	0.236647	0.420635	47.3998	CRvsCE
chr6	97521344	97521394	51	4	0.751156	0.330579	0.420576	19.6195	CRvsCE
chr1	194553194	194553404	211	6	0.620687	0.200113	0.420574	32.1978	CRvsCE
chr2	59354497	59354870	374	4	0.860163	0.439612	0.420551	29.7014	CRvsCE
chr7	25992781	25992871	91	4	0.831825	0.411317	0.420508	18.0666	CRvsCE
chr7	122422196	122422406	211	8	0.913955	0.493448	0.420507	31.6642	CRvsCE
chr3	91469193	91469326	134	4	0.905707	0.485234	0.420473	12.375	CRvsCE
chr5	109553982	109554195	214	4	0.707771	0.287619	0.420151	21.1278	CRvsCE
chr12	31707325	31707557	233	4	0.910212	0.490078	0.420134	18.8045	CRvsCE
chr7	128991393	128991598	206	6	0.817251	0.397123	0.420128	25.2861	CRvsCE
chr14	75205588	75205694	107	6	0.835908	0.415858	0.42005	24.0092	CRvsCE
chr8	141076497	141077126	630	4	0.649216	0.229168	0.420049	26.2103	CRvsCE
chr2	106810052	106810271	220	4	0.72767	0.307632	0.420038	19.2097	CRvsCE
chr19	10223363	10224159	797	80	0.864315	0.44428	0.420035	568.156	CRvsCE
chr7	153051776	153051974	199	6	0.829384	0.409479	0.419905	23.8053	CRvsCE
chr15	7676280	7676330	51	4	0.855466	0.435577	0.419889	18.7547	CRvsCE
chr11	46962453	46962560	108	4	0.839022	0.419138	0.419884	18.6498	CRvsCE
chr1	189575670	189575758	89	4	0.635209	0.215361	0.419848	16.4397	CRvsCE
chr7	39089635	39089786	152	4	0.871631	0.451821	0.41981	22.5432	CRvsCE
chr9	82209828	82210044	217	6	0.613985	0.194175	0.41981	34.3571	CRvsCE
chr15	99080383	99080880	498	6	0.794114	0.374347	0.419767	32.7492	CRvsCE
chr6	66306030	66306088	59	4	0.752315	0.332685	0.41963	18.4931	CRvsCE
chr11	88942055	88942775	721	7	0.866929	0.44732	0.419609	48.0413	CRvsCE
chr3	142459421	142459500	80	4	0.818039	0.398465	0.419574	19.2276	CRvsCE
chr17	45828256	45828327	72	4	0.860744	0.441291	0.419453	18.9193	CRvsCE
chr15	62720845	62720919	75	4	0.88146	0.462008	0.419452	18.3035	CRvsCE
chr1	175887787	175887838	52	4	0.699464	0.280044	0.41942	17.0017	CRvsCE
chr2	129455279	129455850	572	4	0.78425	0.364902	0.419348	23.6656	CRvsCE
chr2	176250329	176250512	184	4	0.905648	0.486463	0.419185	23.4419	CRvsCE
chr4	71305291	71305454	164	6	0.529983	0.110799	0.419184	30.9643	CRvsCE
chr15	58254279	58254334	56	6	0.630796	0.211681	0.419115	31.8374	CRvsCE
chr12	56075717	56076226	510	5	0.743158	0.324105	0.419053	35.571	CRvsCE
chr17	31045290	31045357	68	6	0.741033	0.322049	0.418985	21.6963	CRvsCE
chr5	126035018	126035108	91	6	0.852581	0.433673	0.418908	24.8635	CRvsCE
chr15	44654632	44654844	213	6	0.734578	0.315672	0.418906	32.8733	CRvsCE
chr2	12729529	12729583	55	4	0.711245	0.292544	0.418702	19.0779	CRvsCE
chr6	144064195	144064518	324	4	0.658116	0.239497	0.418619	26.1872	CRvsCE
chr12	30451456	30451627	172	6	0.936641	0.518055	0.418587	29.7158	CRvsCE
chr5	71104358	71104813	456	4	0.643735	0.225174	0.418562	21.1837	CRvsCE
chr8	134538452	134538820	369	8	0.732613	0.314054	0.418559	49.0443	CRvsCE
chr15	103453957	103454284	328	10	0.772149	0.353592	0.418556	51.5718	CRvsCE
chr14	63412874	63413358	485	6	0.447271	0.0287598	0.418511	40.1741	CRvsCE
chr5	26221452	26221506	55	4	0.660377	0.241892	0.418486	17.5782	CRvsCE
chr3	70724523	70724768	246	6	0.942035	0.523617	0.418418	28.9598	CRvsCE
chr7	112702971	112703218	248	4	0.867909	0.44955	0.418358	16.3531	CRvsCE
chr10	63504066	63504143	78	4	0.861427	0.443166	0.418262	21.8098	CRvsCE
chr6	98837643	98837906	264	4	0.663817	0.245563	0.418254	20.9636	CRvsCE
chr18	2974369	2974503	135	20	0.742713	0.324517	0.418196	99.5351	CRvsCE
chr6	62261122	62261296	175	4	0.807847	0.389753	0.418094	17.2687	CRvsCE
chr1	175889566	175889788	223	4	0.676427	0.25838	0.418047	17.8001	CRvsCE
chr1	45946852	45946989	138	4	0.641997	0.224154	0.417843	23.4888	CRvsCE
chr20	50795682	50795793	112	5	0.517123	0.0992905	0.417833	25.0222	CRvsCE
chr6	60841194	60841563	370	6	0.69229	0.274467	0.417823	29.7673	CRvsCE
chr4	86487282	86487883	602	4	0.737495	0.319749	0.417745	23.0473	CRvsCE
chr10	40211250	40211482	233	4	0.668098	0.250357	0.417742	19.9407	CRvsCE
chr8	48142570	48142816	247	4	0.835751	0.418102	0.417649	17.5954	CRvsCE
chr17	30625013	30625210	198	6	0.565358	0.147827	0.417531	32.6133	CRvsCE
chr12	71836349	71836908	560	6	0.503063	0.0855498	0.417513	34.9909	CRvsCE
chr4	151918706	151918909	204	4	0.654079	0.236567	0.417512	25.3285	CRvsCE
chr18	32667740	32667984	245	4	0.879644	0.462159	0.417485	17.2318	CRvsCE
chr6	43717741	43718079	339	8	0.814114	0.396653	0.417461	41.3182	CRvsCE
chr9	46936701	46936782	82	4	0.69539	0.277977	0.417413	19.876	CRvsCE
chr7	53140709	53142049	1341	7	0.849483	0.432079	0.417405	39.9824	CRvsCE
chr1	129237970	129238422	453	20	0.779904	0.362572	0.417332	133.159	CRvsCE
chr2	140118473	140119163	691	7	0.567363	0.150041	0.417322	37.433	CRvsCE
chr12	108529399	108529530	132	4	0.564167	0.146865	0.417302	20.3836	CRvsCE
chr14	78834687	78834901	215	6	0.658153	0.240917	0.417236	36.2565	CRvsCE
chr3	156003293	156003501	209	4	0.714328	0.297101	0.417226	15.057	CRvsCE
chr4	87450453	87450674	222	4	0.833555	0.416406	0.417149	20.2753	CRvsCE
chr11	76076268	76076507	240	4	0.919391	0.502422	0.416969	18.6788	CRvsCE
chr20	76117901	76118055	155	14	0.869901	0.453	0.416902	77.4558	CRvsCE
chr1	91343369	91343532	164	4	0.543353	0.126489	0.416864	22.8112	CRvsCE
chr6	58955779	58956044	266	5	0.703818	0.28704	0.416778	23.2575	CRvsCE
chr4	48138405	48138522	118	4	0.918352	0.501625	0.416728	18.9851	CRvsCE
chr14	16589975	16590110	136	6	0.725318	0.308601	0.416718	28.9081	CRvsCE
chr1	28495023	28495159	137	4	0.776275	0.359642	0.416632	17.9499	CRvsCE
chr18	33359670	33359846	177	8	0.823345	0.406753	0.416592	39.3722	CRvsCE
chr12	95039793	95039912	120	4	0.899798	0.483282	0.416516	16.4655	CRvsCE
chr20	47183165	47183376	212	4	0.741774	0.325261	0.416513	20.7962	CRvsCE
chr12	128530323	128530429	107	4	0.776222	0.359718	0.416504	23.215	CRvsCE
chr15	34319441	34319563	123	4	0.54297	0.126578	0.416393	17.1568	CRvsCE
chr9	89962240	89962379	140	4	0.87435	0.458197	0.416153	18.3779	CRvsCE
chr4	39349855	39349921	67	4	0.707533	0.291491	0.416041	19.3357	CRvsCE
chr2	171401054	171401314	261	4	0.853415	0.437377	0.416038	21.0657	CRvsCE
chr9	69386309	69386781	473	39	0.766354	0.350334	0.41602	225.153	CRvsCE
chr11	22614753	22614963	211	4	0.758524	0.342512	0.416012	22.2805	CRvsCE
chr18	28931712	28931919	208	4	0.808817	0.392845	0.415972	20.0349	CRvsCE
chr19	40605721	40606159	439	12	0.769158	0.353299	0.415858	70.811	CRvsCE
chr1	142705501	142705669	169	4	0.768738	0.352903	0.415835	24.0139	CRvsCE
chr7	3160218	3160412	195	4	0.822064	0.406238	0.415827	16.6559	CRvsCE
chr7	95781448	95781774	327	8	0.721361	0.305583	0.415778	39.4731	CRvsCE
chr3	78284044	78284243	200	6	0.923338	0.507635	0.415703	21.7575	CRvsCE
chr15	40145151	40145520	370	4	0.634778	0.219282	0.415496	19.8503	CRvsCE
chr15	77253020	77253114	95	6	0.569434	0.154002	0.415431	35.7743	CRvsCE
chr6	51286070	51286161	92	6	0.833932	0.418507	0.415425	26.276	CRvsCE
chr5	84070783	84070848	66	4	0.651535	0.23615	0.415385	20.9912	CRvsCE
chr1	73278145	73278279	135	4	0.743323	0.327955	0.415368	21.3203	CRvsCE
chr4	41681096	41681229	134	4	0.555369	0.140204	0.415165	25.5175	CRvsCE
chr15	75997164	75997367	204	4	0.772342	0.357253	0.415089	21.363	CRvsCE
chr13	59206615	59206679	65	6	0.757144	0.342146	0.414998	25.2184	CRvsCE
chr15	47044536	47044722	187	6	0.932714	0.517759	0.414955	26.9604	CRvsCE
chr12	43366234	43366308	75	11	0.90155	0.486617	0.414933	48.2601	CRvsCE
chr16	37136773	37136827	55	4	0.927584	0.512662	0.414922	14.046	CRvsCE
chr7	60923654	60923764	111	8	0.759327	0.344467	0.414859	36.3924	CRvsCE
chr1	116997828	116998012	185	4	0.687376	0.272547	0.41483	16.9117	CRvsCE
chr14	75729642	75730392	751	103	0.838471	0.423647	0.414824	640.004	CRvsCE
chr9	47548393	47548470	78	6	0.906862	0.492102	0.41476	25.2256	CRvsCE
chr7	23770303	23770400	98	4	0.540705	0.126028	0.414676	18.4086	CRvsCE
chr16	51917822	51917959	138	4	0.917871	0.503223	0.414647	15.1875	CRvsCE
chr20	52528421	52528696	276	9	0.871652	0.457094	0.414559	42.3776	CRvsCE
chr2	34622113	34622268	156	4	0.806909	0.392647	0.414262	19.9588	CRvsCE
chr7	147216155	147217365	1211	15	0.724027	0.309795	0.414231	78.0544	CRvsCE
chr7	104616001	104616130	130	4	0.728468	0.314245	0.414224	19.2564	CRvsCE
chr5	51195460	51195512	53	4	0.700883	0.286662	0.414221	21.3916	CRvsCE
chr2	134604525	134604770	246	4	0.807584	0.393365	0.414218	20.6221	CRvsCE
chr1	37342036	37342276	241	4	0.811715	0.397498	0.414217	17.4291	CRvsCE
chr17	31209962	31210114	153	4	0.56003	0.145843	0.414188	24.6211	CRvsCE
chr14	44486361	44486457	97	4	0.760158	0.345996	0.414162	15.1792	CRvsCE
chr11	57587537	57587671	135	6	0.807428	0.393278	0.41415	26.2667	CRvsCE
chr5	13011136	13011223	88	6	0.824624	0.410522	0.414102	24.0495	CRvsCE
chr11	87046534	87046780	247	6	0.65371	0.239609	0.4141	22.2242	CRvsCE
chr14	29219501	29219556	56	4	0.520391	0.106317	0.414073	17.5119	CRvsCE
chr6	118919276	118919787	512	4	0.70484	0.290816	0.414024	23.2965	CRvsCE
chr5	52794985	52795180	196	4	0.748968	0.334953	0.414015	17.7057	CRvsCE
chr4	30716034	30716163	130	4	0.778388	0.364423	0.413965	23.8682	CRvsCE
chr9	19777572	19777721	150	4	0.912558	0.498656	0.413902	15.6278	CRvsCE
chr8	115562056	115562894	839	4	0.596631	0.182732	0.4139	23.5921	CRvsCE
chr9	130354348	130355153	806	62	0.722817	0.308969	0.413848	409.805	CRvsCE
chr8	74545124	74545326	203	4	0.716954	0.303121	0.413833	20.3183	CRvsCE
chr2	59014244	59014300	57	4	0.660249	0.246469	0.413781	14.0573	CRvsCE
chr5	13167086	13167274	189	4	0.652651	0.238889	0.413762	19.4196	CRvsCE
chr4	98325958	98326056	99	4	0.531282	0.117565	0.413717	20.1399	CRvsCE
chr18	43635929	43636048	120	4	0.673592	0.259954	0.413638	27.3714	CRvsCE
chr15	105700234	105700310	77	4	0.722541	0.308989	0.413552	23.1332	CRvsCE
chr4	11966420	11966509	90	4	0.867552	0.454026	0.413526	18.3296	CRvsCE
chr9	70787627	70787857	231	4	0.777808	0.364284	0.413524	22.9956	CRvsCE
chr5	180786995	180787285	291	8	0.853397	0.439919	0.413478	29.319	CRvsCE
chr5	150108569	150108777	209	8	0.693448	0.2801	0.413348	38.7403	CRvsCE
chr10	26839602	26839844	243	10	0.781811	0.368503	0.413307	37.1782	CRvsCE
chr13	34150728	34150881	154	8	0.874263	0.461004	0.413259	30.7853	CRvsCE
chr9	97931125	97931513	389	4	0.729036	0.315798	0.413238	20.4344	CRvsCE
chr11	102120719	102121381	663	4	0.810298	0.397077	0.413222	22.9332	CRvsCE
chr8	29185999	29186183	185	4	0.918432	0.50539	0.413042	18.1214	CRvsCE
chr8	32229442	32229498	57	4	0.564228	0.151228	0.413	22.497	CRvsCE
chr13	25857544	25857767	224	4	0.649357	0.236394	0.412962	16.3498	CRvsCE
chr16	28301143	28301238	96	18	0.950597	0.537639	0.412959	74.4301	CRvsCE
chr18	70129217	70129390	174	4	0.677456	0.264515	0.412941	24.8289	CRvsCE
chr1	184267881	184268087	207	6	0.903527	0.490649	0.412878	24.8972	CRvsCE
chr17	94956087	94956159	73	4	0.945117	0.532266	0.412851	21.6308	CRvsCE
chr5	121556531	121556712	182	6	0.900359	0.487573	0.412786	37.1214	CRvsCE
chr18	45317011	45317083	73	6	0.919817	0.50711	0.412706	30.9214	CRvsCE
chr12	29601403	29601678	276	6	0.580471	0.167812	0.41266	36.0121	CRvsCE
chr8	91760172	91760360	189	6	0.690468	0.277835	0.412633	31.1264	CRvsCE
chr5	11323888	11324034	147	4	0.685481	0.272902	0.412579	17.387	CRvsCE
chr3	176740251	176740490	240	4	0.66623	0.253738	0.412492	22.0635	CRvsCE
chr5	66130039	66130227	189	4	0.656926	0.244501	0.412425	19.3232	CRvsCE
chr5	93231963	93232165	203	4	0.687024	0.274685	0.412339	31.0079	CRvsCE
chr12	13562033	13563089	1057	5	0.549569	0.137243	0.412326	24.2438	CRvsCE
chr8	68255467	68255531	65	4	0.673371	0.261078	0.412293	21.2596	CRvsCE
chr4	111952538	111952603	66	4	0.794819	0.382532	0.412287	20.1169	CRvsCE
chr2	163680151	163680617	467	4	0.782697	0.370459	0.412238	22.1932	CRvsCE
chr8	90139729	90139840	112	6	0.887482	0.475245	0.412238	20.0906	CRvsCE
chr14	24559294	24559393	100	18	0.827273	0.41509	0.412183	65.8052	CRvsCE
chr17	10993119	10993437	319	28	0.920197	0.508087	0.41211	147.477	CRvsCE
chr7	125664203	125664299	97	4	0.872051	0.460037	0.412014	18.5927	CRvsCE
chr11	55280471	55280635	165	4	0.789563	0.377555	0.412008	21.2116	CRvsCE
chr5	167445282	167445426	145	4	0.891357	0.479394	0.411963	24.6691	CRvsCE
chr2	166918377	166918659	283	10	0.558873	0.147019	0.411853	52.6743	CRvsCE
chr1	72577321	72577696	376	8	0.673984	0.262151	0.411833	47.089	CRvsCE
chr11	45602296	45602476	181	4	0.876636	0.464866	0.411771	16.8094	CRvsCE
chr20	44315053	44315116	64	4	0.944803	0.533091	0.411712	23.8482	CRvsCE
chr3	152518391	152518587	197	6	0.635984	0.224443	0.411541	30.3106	CRvsCE
chr5	12372810	12373044	235	4	0.86355	0.45223	0.41132	17.5674	CRvsCE
chr11	63079705	63079912	208	4	0.658658	0.247375	0.411283	16.8228	CRvsCE
chr7	168202881	168202939	59	6	0.69991	0.288663	0.411247	30.8282	CRvsCE
chr13	21845835	21845898	64	4	0.84021	0.428983	0.411227	20.0751	CRvsCE
chr14	87403387	87403478	92	4	0.817955	0.406918	0.411037	18.5891	CRvsCE
chr13	11675808	11675871	64	4	0.605945	0.194919	0.411026	19.3314	CRvsCE
chr2	169662149	169662288	140	4	0.710607	0.299583	0.411024	20.5103	CRvsCE
chr12	102976202	102976382	181	14	0.806655	0.395716	0.410939	70.8211	CRvsCE
chr7	114584777	114584887	111	4	0.878816	0.467881	0.410934	16.736	CRvsCE
chr14	51159329	51159445	117	4	0.913272	0.502653	0.410619	14.3508	CRvsCE
chr2	73588205	73588270	66	6	0.775842	0.365281	0.410561	24.3402	CRvsCE
chr4	11318991	11319106	116	12	0.77104	0.360552	0.410487	46.216	CRvsCE
chr5	175817588	175817753	166	6	0.706032	0.295601	0.410431	32.6905	CRvsCE
chr5	56173878	56174101	224	6	0.746665	0.336246	0.41042	21.5536	CRvsCE
chr8	103089488	103090046	559	19	0.858714	0.44838	0.410334	128.64	CRvsCE
chr12	94212458	94212574	117	4	0.883043	0.472744	0.410299	23.1066	CRvsCE
chr11	32434138	32434343	206	4	0.754305	0.344008	0.410297	25.4768	CRvsCE
chr10	93491825	93492055	231	6	0.766597	0.356321	0.410277	20.771	CRvsCE
chr2	109865439	109865591	153	14	0.795031	0.384804	0.410227	59.1887	CRvsCE
chr12	92953296	92953450	155	6	0.694756	0.284567	0.410189	25.8668	CRvsCE
chr7	89589119	89589228	110	4	0.686592	0.27647	0.410122	19.4593	CRvsCE
chr12	106724349	106724706	358	28	0.891388	0.481432	0.409956	170.555	CRvsCE
chr3	6113034	6113284	251	5	0.734601	0.324661	0.40994	30.7174	CRvsCE
chr12	85654459	85654603	145	4	0.56206	0.15216	0.409899	13.7182	CRvsCE
chr7	12036586	12036991	406	6	0.586324	0.176438	0.409887	35.8006	CRvsCE
chr11	104215426	104215539	114	4	0.882287	0.472418	0.409869	15.7811	CRvsCE
chr14	16962480	16963125	646	6	0.828407	0.41863	0.409776	28.9027	CRvsCE
chr4	74175393	74175599	207	5	0.629949	0.220194	0.409755	16.6786	CRvsCE
chr2	86119548	86119666	119	4	0.719273	0.30953	0.409743	16.8357	CRvsCE
chr11	7802410	7802617	208	6	0.768197	0.358457	0.409739	29.2355	CRvsCE
chr20	54229788	54229852	65	4	0.899655	0.489931	0.409724	17.1872	CRvsCE
chr1	116385874	116386075	202	8	0.859635	0.449963	0.409672	41.8276	CRvsCE
chr16	24390325	24390760	436	5	0.728848	0.319278	0.40957	26.3141	CRvsCE
chr8	60163691	60164062	372	4	0.7093	0.299742	0.409558	20.4175	CRvsCE
chr4	91297777	91297994	218	6	0.870254	0.460738	0.409516	28.1682	CRvsCE
chr11	16345666	16345904	239	4	0.961431	0.551922	0.409509	15.5654	CRvsCE
chr6	150642667	150642913	247	4	0.710506	0.301046	0.40946	29.7539	CRvsCE
chr15	74944984	74945042	59	4	0.844927	0.435556	0.409371	19.0226	CRvsCE
chr3	65147262	65147608	347	4	0.876772	0.46744	0.409332	18.6621	CRvsCE
chr12	105513826	105514077	252	4	0.803223	0.393927	0.409296	19.5124	CRvsCE
chr6	85377221	85377386	166	4	0.650262	0.241192	0.409071	25.052	CRvsCE
chr12	49398728	49399188	461	8	0.896613	0.48756	0.409053	44.1203	CRvsCE
chr2	113057196	113057287	92	6	0.860339	0.451396	0.408943	32.7764	CRvsCE
chr1	135105576	135105979	404	10	0.770741	0.361806	0.408936	48.0995	CRvsCE
chr7	169508353	169508591	239	5	0.755227	0.346313	0.408914	24.0222	CRvsCE
chr5	45018299	45018445	147	4	0.628166	0.219264	0.408903	19.8128	CRvsCE
chr4	108149919	108150262	344	4	0.636693	0.227896	0.408797	23.4262	CRvsCE
chr13	91723991	91724110	120	4	0.510931	0.102159	0.408772	16.8757	CRvsCE
chr3	145349577	145349738	162	10	0.691405	0.282698	0.408707	38.421	CRvsCE
chr5	134347004	134347076	73	4	0.594034	0.185467	0.408567	18.529	CRvsCE
chr1	4456012	4456144	133	4	0.894691	0.486244	0.408447	14.3549	CRvsCE
chr4	124109851	124109988	138	4	0.850578	0.442136	0.408443	19.7658	CRvsCE
chr8	80557620	80557978	359	6	0.84836	0.439922	0.408439	37.105	CRvsCE
chr5	127355437	127355487	51	4	0.870945	0.462558	0.408387	22.2431	CRvsCE
chr5	78224319	78224456	138	10	0.619094	0.210708	0.408386	59.7983	CRvsCE
chr14	59282646	59282770	125	6	0.925782	0.517492	0.40829	23.8754	CRvsCE
chr6	40230608	40230834	227	6	0.893628	0.485509	0.408119	30.0906	CRvsCE
chr6	13597534	13597691	158	4	0.716272	0.308176	0.408095	19.9242	CRvsCE
chr14	91968620	91968975	356	4	0.645596	0.237501	0.408095	26.6808	CRvsCE
chr6	426296	426879	584	122	0.853007	0.444928	0.408078	814.476	CRvsCE
chr5	16673456	16673955	500	4	0.462902	0.0548534	0.408049	23.8086	CRvsCE
chr12	104913269	104913413	145	4	0.641168	0.233124	0.408044	15.5741	CRvsCE
chr3	79348290	79348449	160	4	0.789632	0.381596	0.408036	23.382	CRvsCE
chr7	53815718	53815849	132	6	0.80505	0.397057	0.407993	21.9748	CRvsCE
chr6	69288429	69288825	397	4	0.678422	0.270462	0.40796	27.6793	CRvsCE
chr1	171843683	171844064	382	52	0.893547	0.485785	0.407763	324.983	CRvsCE
chr11	36082781	36083126	346	5	0.730564	0.322856	0.407708	29.348	CRvsCE
chr13	13385605	13385681	77	4	0.703547	0.295908	0.407639	19.6092	CRvsCE
chr7	144694	144755	62	4	0.630526	0.222919	0.407607	20.4869	CRvsCE
chr2	189405615	189405817	203	4	0.697378	0.28997	0.407408	19.5495	CRvsCE
chr3	76543745	76544023	279	4	0.788014	0.380733	0.407281	23.2737	CRvsCE
chr15	63610599	63610814	216	8	0.795813	0.388587	0.407225	37.8228	CRvsCE
chr9	121480185	121480422	238	8	0.656573	0.249373	0.4072	41.7831	CRvsCE
chr1	192337535	192337635	101	4	0.852083	0.444908	0.407175	16.6908	CRvsCE
chr14	95126804	95126856	53	4	0.839148	0.431983	0.407164	26.6103	CRvsCE
chr5	127287521	127287767	247	4	0.818584	0.411521	0.407063	20.1396	CRvsCE
chr15	52596421	52596737	317	7	0.798485	0.391446	0.407039	36.8926	CRvsCE
chr5	13878074	13878438	365	26	0.860604	0.453577	0.407027	146.881	CRvsCE
chr20	75255491	75255842	352	12	0.828432	0.421457	0.406975	81.5959	CRvsCE
chr16	19882942	19883143	202	6	0.799798	0.392826	0.406972	26.7502	CRvsCE
chr5	110583605	110583768	164	4	0.457746	0.0509661	0.406779	20.0839	CRvsCE
chr8	60696968	60697129	162	4	0.694712	0.287952	0.40676	22.1397	CRvsCE
chr11	113646056	113646481	426	32	0.865518	0.458787	0.406731	185.082	CRvsCE
chr11	99206688	99207439	752	10	0.782202	0.375703	0.406499	50.7609	CRvsCE
chr16	41275768	41275921	154	4	0.829449	0.423006	0.406443	18.2494	CRvsCE
chr2	69435953	69436190	238	4	0.435095	0.0287217	0.406373	32.1796	CRvsCE
chr8	54817518	54817682	165	4	0.923333	0.516966	0.406367	19.9467	CRvsCE
chr6	48869656	48869718	63	4	0.928912	0.522587	0.406324	19.4221	CRvsCE
chr12	71414648	71414892	245	4	0.599492	0.193316	0.406176	17.6041	CRvsCE
chr1	103522953	103523157	205	4	0.930235	0.52407	0.406165	20.8358	CRvsCE
chr4	87371752	87371916	165	4	0.756447	0.35061	0.405838	22.4537	CRvsCE
chr11	12572175	12572278	104	6	0.873929	0.468097	0.405832	29.8707	CRvsCE
chr14	78465322	78465562	241	4	0.778134	0.372339	0.405795	15.5449	CRvsCE
chr2	9927373	9927551	179	4	0.937882	0.532097	0.405786	14.273	CRvsCE
chr6	105993013	105993201	189	4	0.834874	0.429101	0.405773	21.1865	CRvsCE
chr4	72894418	72894659	242	4	0.538022	0.132413	0.405609	23.8561	CRvsCE
chr19	57946005	57946124	120	4	0.873539	0.467974	0.405565	14.6848	CRvsCE
chr4	92507055	92507216	162	4	0.483979	0.0784193	0.40556	24.7703	CRvsCE
chr2	41157445	41157575	131	4	0.81451	0.409014	0.405496	20.0193	CRvsCE
chr10	85328100	85328196	97	20	0.846715	0.441359	0.405356	102.238	CRvsCE
chr6	69031060	69031441	382	32	0.84943	0.444084	0.405347	179.12	CRvsCE
chr16	75377877	75378223	347	12	0.82733	0.422029	0.405301	57.3617	CRvsCE
chr17	87991644	87992005	362	4	0.61569	0.210497	0.405193	28.8627	CRvsCE
chr1	104661473	104661577	105	4	0.677367	0.272323	0.405045	19.2256	CRvsCE
chr20	44439434	44439502	69	4	0.912042	0.507168	0.404874	26.576	CRvsCE
chr1	81524360	81524611	252	6	0.900843	0.495971	0.404872	32.0652	CRvsCE
chr1	173706922	173706996	75	4	0.94689	0.542088	0.404802	24.3646	CRvsCE
chr8	40465927	40466176	250	6	0.745416	0.340727	0.404688	33.9293	CRvsCE
chr1	209941862	209942139	278	6	0.835812	0.431138	0.404674	26.1443	CRvsCE
chr15	68225289	68225466	178	4	0.751986	0.347388	0.404597	15.3301	CRvsCE
chr15	68127105	68127264	160	4	0.771487	0.366898	0.404589	14.853	CRvsCE
chr13	44334875	44335439	565	12	0.793287	0.38876	0.404527	53.9396	CRvsCE
chr9	63920523	63920683	161	8	0.784709	0.380428	0.404281	33.5548	CRvsCE
chr5	1607581	1608145	565	45	0.791722	0.387459	0.404263	273.059	CRvsCE
chr12	17749933	17750013	81	4	0.471931	0.0676851	0.404246	19.1817	CRvsCE
chr1	165036296	165036381	86	9	0.857448	0.453299	0.404149	45.1757	CRvsCE
chr1	9457149	9457223	75	4	0.802657	0.39852	0.404137	21.3067	CRvsCE
chr5	138527727	138528586	860	9	0.80017	0.396045	0.404126	39.2504	CRvsCE
chr7	104587531	104587844	314	4	0.751311	0.34719	0.40412	22.3613	CRvsCE
chr4	48906579	48906765	187	4	0.822484	0.418388	0.404096	19.9354	CRvsCE
chr6	127834085	127834171	87	6	0.801567	0.397567	0.404	20.7556	CRvsCE
chr5	11599972	11600148	177	5	0.70924	0.305281	0.403959	22.1067	CRvsCE
chr12	7741394	7742248	855	8	0.611434	0.207515	0.403919	40.1979	CRvsCE
chr12	29493282	29493367	86	4	0.49672	0.0929107	0.403809	22.8374	CRvsCE
chr6	107862176	107862386	211	6	0.745505	0.341747	0.403758	35.9784	CRvsCE
chr19	40789689	40789765	77	6	0.655068	0.251334	0.403734	24.6266	CRvsCE
chr6	6346493	6346599	107	6	0.834263	0.43057	0.403693	28.9094	CRvsCE
chr15	72195857	72195951	95	17	0.82959	0.425963	0.403626	74.5006	CRvsCE
chr2	7528090	7528177	88	4	0.867861	0.464263	0.403598	14.8248	CRvsCE
chr4	67443266	67443434	169	4	0.465427	0.0618957	0.403532	21.7207	CRvsCE
chr4	4299999	4300499	501	40	0.747229	0.343728	0.403501	221.016	CRvsCE
chr10	51136078	51136684	607	6	0.533111	0.129652	0.403459	33.8806	CRvsCE
chr12	101677989	101678233	245	4	0.71466	0.311297	0.403363	17.9396	CRvsCE
chr1	131511823	131511887	65	4	0.939895	0.536555	0.40334	19.3648	CRvsCE
chr6	81933486	81933571	86	4	0.462757	0.0594647	0.403292	26.4736	CRvsCE
chr17	72408916	72409923	1008	6	0.651166	0.247885	0.403281	25.8434	CRvsCE
chr14	32149947	32150083	137	4	0.589245	0.186099	0.403146	18.0837	CRvsCE
chr15	47031631	47031832	202	6	0.893868	0.490782	0.403086	38.2817	CRvsCE
chr11	50277093	50277365	273	10	0.88029	0.47726	0.403031	48.4559	CRvsCE
chr13	38501140	38501240	101	6	0.879388	0.476388	0.403	29.8821	CRvsCE
chr15	50041052	50041180	129	8	0.84452	0.441549	0.402971	35.1288	CRvsCE
chr2	59189330	59189522	193	6	0.803251	0.400371	0.402879	28.5791	CRvsCE
chr16	49601185	49601282	98	10	0.858055	0.455181	0.402873	50.5909	CRvsCE
chr12	77161886	77162034	149	6	0.836327	0.43352	0.402806	33.5608	CRvsCE
chr14	67566129	67566617	489	4	0.70635	0.303599	0.40275	21.8505	CRvsCE
chr11	26396315	26396564	250	16	0.937	0.534251	0.402748	95.4993	CRvsCE
chr17	55664043	55664169	127	4	0.748411	0.345689	0.402721	23.7265	CRvsCE
chr7	97867629	97867699	71	4	0.822932	0.420238	0.402694	14.0058	CRvsCE
chr5	37791975	37792204	230	6	0.92595	0.523345	0.402605	25.0575	CRvsCE
chr17	58998514	58998748	235	6	0.883904	0.481404	0.4025	22.5722	CRvsCE
chr2	41597910	41598029	120	4	0.568869	0.166395	0.402474	19.1895	CRvsCE
chr6	176572282	176572438	157	16	0.877762	0.475303	0.402459	61.5916	CRvsCE
chr13	37431291	37431530	240	6	0.916898	0.514442	0.402456	23.3451	CRvsCE
chr12	106123083	106123297	215	6	0.932465	0.530095	0.402369	24.9265	CRvsCE
chr2	82211498	82211731	234	4	0.774429	0.372142	0.402287	17.8779	CRvsCE
chr5	143113456	143113555	100	4	0.809722	0.407467	0.402254	18.8352	CRvsCE
chr5	125465639	125465712	74	4	0.779335	0.377157	0.402178	14.1379	CRvsCE
chr7	113044446	113044553	108	4	0.848051	0.44596	0.402091	17.3992	CRvsCE
chr11	70643297	70643762	466	4	0.57668	0.174658	0.402021	25.7511	CRvsCE
chr2	59131055	59131601	547	13	0.902296	0.50028	0.402016	70.2249	CRvsCE
chr1	32547012	32547106	95	4	0.825009	0.423052	0.401957	20.7696	CRvsCE
chr14	59032320	59033067	748	13	0.717649	0.315709	0.40194	77.1971	CRvsCE
chr9	49595528	49595680	153	4	0.833443	0.431517	0.401927	18.881	CRvsCE
chr3	114266092	114266201	110	6	0.815234	0.413366	0.401868	23.6275	CRvsCE
chr7	140258417	140258478	62	4	0.81232	0.410453	0.401867	26.0134	CRvsCE
chr15	50004651	50004709	59	4	0.763895	0.36203	0.401865	23.0172	CRvsCE
chr9	115222264	115222406	143	4	0.612376	0.210557	0.401819	18.4448	CRvsCE
chr7	147327738	147328196	459	6	0.497159	0.0954155	0.401744	39.5513	CRvsCE
chr17	29327788	29327902	115	4	0.819652	0.417913	0.401739	19.2916	CRvsCE
chr11	132775936	132776160	225	12	0.898719	0.496982	0.401737	81.3341	CRvsCE
chr1	165012171	165012342	172	4	0.9268	0.525107	0.401694	25.9149	CRvsCE
chr7	193800	194047	248	4	0.505999	0.104333	0.401666	21.4815	CRvsCE
chr4	20274812	20274918	107	4	0.779025	0.37739	0.401635	16.0621	CRvsCE
chr9	60164757	60164997	241	8	0.763184	0.36157	0.401614	35.9505	CRvsCE
chr5	103510231	103510573	343	6	0.654464	0.252964	0.4015	33.2293	CRvsCE
chr6	82001824	82001986	163	8	0.850531	0.449035	0.401495	33.5958	CRvsCE
chr11	361488	361628	141	6	0.837834	0.436445	0.401389	19.6878	CRvsCE
chr3	173675295	173675494	200	4	0.802636	0.401288	0.401348	18.6507	CRvsCE
chr1	197078624	197078685	62	4	0.85986	0.458725	0.401136	16.9781	CRvsCE
chr20	56551581	56551673	93	4	0.914029	0.512895	0.401134	18.4646	CRvsCE
chr3	85337591	85337715	125	6	0.568314	0.167336	0.400978	33.8173	CRvsCE
chr5	113505480	113505530	51	4	0.633634	0.232684	0.40095	20.1109	CRvsCE
chr11	79654759	79654977	219	4	0.927365	0.526452	0.400913	14.7665	CRvsCE
chr8	48020251	48020318	68	4	0.67545	0.274543	0.400907	21.8283	CRvsCE
chr6	84457598	84458786	1189	4	0.543831	0.142973	0.400857	23.7889	CRvsCE
chr11	68639785	68639861	77	4	0.860742	0.459886	0.400856	18.6826	CRvsCE
chr9	49684537	49684587	51	4	0.598654	0.197963	0.400692	12.8696	CRvsCE
chr9	105031219	105031294	76	4	0.645399	0.244743	0.400656	19.7547	CRvsCE
chr7	102945999	102946085	87	5	0.737127	0.336494	0.400633	17.6298	CRvsCE
chr7	116784795	116785041	247	6	0.756232	0.355642	0.40059	25.0268	CRvsCE
chr7	57638037	57638403	367	5	0.775313	0.374889	0.400424	25.2745	CRvsCE
chr1	84374728	84374832	105	4	0.760553	0.360148	0.400406	17.8722	CRvsCE
chr17	81371530	81371627	98	4	0.810803	0.410424	0.400378	13.6739	CRvsCE
chr5	103984804	103985966	1163	6	0.838187	0.437848	0.400339	32.8715	CRvsCE
chr4	28199392	28199615	224	6	0.571367	0.171043	0.400324	25.3191	CRvsCE
chr4	129880646	129880750	105	4	0.785714	0.385433	0.400281	21.9987	CRvsCE
chr3	94625363	94625590	228	6	0.673944	0.273732	0.400212	25.9699	CRvsCE
chr8	125308549	125308790	242	6	0.813726	0.413526	0.4002	29.7614	CRvsCE
chr12	103392967	103393159	193	4	0.717456	0.317273	0.400182	15.4331	CRvsCE
chr7	125565754	125565994	241	4	0.860984	0.460815	0.400169	18.5713	CRvsCE
chr1	131798725	131798838	114	4	0.956117	0.555975	0.400142	14.3106	CRvsCE
chr11	65213865	65214007	143	4	0.86827	0.468145	0.400126	25.0309	CRvsCE
chr4	136618246	136618467	222	6	0.705784	0.305781	0.400003	28.0706	CRvsCE
chr20	54458526	54458750	225	6	0.732922	0.332928	0.399993	32.2954	CRvsCE
chr5	148124244	148124324	81	6	0.896631	0.496713	0.399918	22.9677	CRvsCE
chr7	12097461	12097581	121	4	0.712451	0.312541	0.39991	16.9464	CRvsCE
chr13	57145327	57145542	216	4	0.624023	0.224162	0.399861	22.446	CRvsCE
chr1	51396950	51397454	505	4	0.86513	0.465271	0.399859	22.8733	CRvsCE
chr19	7708253	7708733	481	20	0.548903	0.149089	0.399814	121.446	CRvsCE
chr2	132030907	132030979	73	6	0.633477	0.233675	0.399802	26.9025	CRvsCE
chr15	37143144	37143210	67	4	0.92802	0.528229	0.399791	21.6561	CRvsCE
chr11	126402997	126403200	204	4	0.438228	0.0385434	0.399685	28.0481	CRvsCE
chr12	13388906	13389133	228	4	0.719953	0.320434	0.399519	23.865	CRvsCE
chr17	59940343	59940796	454	8	0.719416	0.320047	0.399369	41.3206	CRvsCE
chr3	74974078	74974215	138	4	0.713316	0.314053	0.399262	20.6974	CRvsCE
chr1	172858777	172859331	555	10	0.782102	0.382891	0.399211	39.7886	CRvsCE
chr15	70886255	70886458	204	4	0.497311	0.0981458	0.399165	21.7985	CRvsCE
chr17	64915341	64915467	127	4	0.648306	0.249163	0.399143	17.4823	CRvsCE
chr3	77317768	77318436	669	10	0.843417	0.444281	0.399137	65.7707	CRvsCE
chr9	28204493	28204643	151	4	0.447816	0.0486876	0.399128	20.8706	CRvsCE
chr12	116933898	116934079	182	6	0.63111	0.232037	0.399073	28.9233	CRvsCE
chr3	4269845	4269960	116	6	0.72518	0.326147	0.399033	24.4223	CRvsCE
chr19	19482063	19482428	366	38	0.861099	0.462168	0.398931	243.532	CRvsCE
chr8	114552327	114552558	232	4	0.510282	0.11142	0.398862	22.2302	CRvsCE
chr13	56040539	56040920	382	6	0.623015	0.224202	0.398813	30.9815	CRvsCE
chr12	77763532	77764147	616	30	0.750711	0.351904	0.398807	193.507	CRvsCE
chr1	159516971	159517089	119	5	0.754056	0.355421	0.398635	23.6652	CRvsCE
chr10	61156900	61157107	208	8	0.797944	0.399313	0.398631	35.4279	CRvsCE
chr7	118560963	118561092	130	4	0.782464	0.383838	0.398625	18.4507	CRvsCE
chr2	60455332	60455473	142	4	0.886767	0.488202	0.398565	17.8473	CRvsCE
chr7	26015060	26015198	139	4	0.684648	0.28613	0.398519	17.7909	CRvsCE
chr8	94111623	94111848	226	6	0.879253	0.480753	0.3985	26.3941	CRvsCE
chr2	129481608	129481721	114	4	0.768234	0.369769	0.398466	20.0582	CRvsCE
chr2	60978	61235	258	8	0.61958	0.221177	0.398403	44.2281	CRvsCE
chr2	191584837	191584989	153	4	0.637489	0.2391	0.398389	21.3604	CRvsCE
chr6	68332234	68332438	205	4	0.654292	0.255937	0.398355	14.263	CRvsCE
chr15	16492291	16492496	206	4	0.768814	0.370509	0.398305	14.7223	CRvsCE
chr1	17853733	17854053	321	6	0.652647	0.254349	0.398299	33.3707	CRvsCE
chr16	63601183	63601413	231	4	0.872593	0.474406	0.398187	24.8759	CRvsCE
chr1	81832620	81832899	280	8	0.908186	0.510213	0.397974	35.1047	CRvsCE
chr1	38066074	38066143	70	6	0.875132	0.47731	0.397822	20.6864	CRvsCE
chr15	52743120	52744068	949	8	0.786287	0.388496	0.397791	42.5413	CRvsCE
chr1	213312584	213312642	59	4	0.795201	0.397479	0.397722	16.7642	CRvsCE
chr3	140651409	140651588	180	6	0.635014	0.237347	0.397666	39.1426	CRvsCE
chr17	54890219	54890366	148	4	0.740854	0.343257	0.397597	17.874	CRvsCE
chr13	60465931	60466168	238	8	0.824239	0.42668	0.397559	32.6851	CRvsCE
chr3	157756408	157756495	88	4	0.932679	0.535125	0.397554	16.8816	CRvsCE
chr12	40990990	40991092	103	4	0.74582	0.348334	0.397487	17.9205	CRvsCE
chr4	139504464	139504531	68	14	0.864648	0.467221	0.397427	72.4791	CRvsCE
chr14	25168545	25168779	235	4	0.579006	0.181596	0.39741	26.35	CRvsCE
chr1	96374700	96374923	224	6	0.700213	0.302833	0.39738	25.1527	CRvsCE
chr7	125522660	125522866	207	6	0.870006	0.472641	0.397365	19.8084	CRvsCE
chr7	80946132	80946227	96	4	0.719333	0.321994	0.397339	15.2392	CRvsCE
chr7	129789459	129789625	167	4	0.886178	0.488901	0.397277	21.3591	CRvsCE
chr5	137009716	137010242	527	8	0.842039	0.444807	0.397232	37.4303	CRvsCE
chr4	36648535	36648752	218	4	0.513573	0.116356	0.397217	26.5358	CRvsCE
chr6	99380731	99380890	160	6	0.715523	0.318318	0.397206	22.6335	CRvsCE
chr4	125532813	125532954	142	4	0.659348	0.262186	0.397162	20.6769	CRvsCE
chr16	22540075	22540275	201	4	0.686996	0.289892	0.397104	21.7556	CRvsCE
chr14	102817959	102818039	81	4	0.712155	0.315148	0.397007	16.5433	CRvsCE
chr12	4382014	4382242	229	6	0.830759	0.433762	0.396996	19.9653	CRvsCE
chr8	29264183	29264420	238	4	0.868774	0.471782	0.396993	15.4506	CRvsCE
chr6	111763701	111764481	781	5	0.569862	0.172875	0.396988	32.1477	CRvsCE
chr5	116516238	116517114	877	6	0.509443	0.11246	0.396983	28.9693	CRvsCE
chr13	27560149	27560384	236	6	0.674459	0.277511	0.396947	26.9597	CRvsCE
chr7	70769146	70769479	334	4	0.751548	0.354606	0.396942	23.1641	CRvsCE
chr6	53667982	53668033	52	4	0.597401	0.20049	0.396911	22.258	CRvsCE
chr18	68203828	68204293	466	4	0.692877	0.295983	0.396893	17.2536	CRvsCE
chr3	45828690	45828881	192	4	0.862426	0.46562	0.396806	21.7697	CRvsCE
chr4	167191339	167191627	289	18	0.835665	0.439011	0.396654	111.464	CRvsCE
chr8	102122182	102122247	66	4	0.806214	0.409607	0.396608	18.5817	CRvsCE
chr8	69895142	69895194	53	4	0.666028	0.269505	0.396523	22.2355	CRvsCE
chr15	57897258	57897498	241	4	0.718088	0.321602	0.396486	18.8688	CRvsCE
chr8	125565715	125565926	212	6	0.776537	0.380068	0.396469	30.7224	CRvsCE
chr13	27186575	27186801	227	26	0.531389	0.134933	0.396457	117.964	CRvsCE
chr9	89027141	89027357	217	4	0.852152	0.45571	0.396442	16.2761	CRvsCE
chr6	51579627	51580007	381	11	0.791055	0.394659	0.396396	53.9556	CRvsCE
chr10	11620696	11620815	120	4	0.543542	0.147222	0.39632	21.2066	CRvsCE
chr18	24130109	24130355	247	6	0.852327	0.456065	0.396262	36.1074	CRvsCE
chr3	128398264	128398334	71	4	0.870553	0.474377	0.396176	15.8979	CRvsCE
chr2	12389562	12389739	178	4	0.541388	0.145269	0.396119	16.0007	CRvsCE
chr2	112593747	112593952	206	4	0.811799	0.415687	0.396113	20.1336	CRvsCE
chr7	19948748	19949134	387	10	0.806609	0.410543	0.396066	41.4145	CRvsCE
chr11	27837091	27837312	222	8	0.844741	0.448693	0.396047	36.7255	CRvsCE
chr14	10719634	10719735	102	8	0.785598	0.38962	0.395978	30.057	CRvsCE
chr3	6614263	6614693	431	7	0.75589	0.359933	0.395958	37.243	CRvsCE
chr3	102970383	102970472	90	6	0.78269	0.386747	0.395943	28.2156	CRvsCE
chr11	61645849	61645961	113	6	0.744583	0.348649	0.395935	23.5127	CRvsCE
chr4	30499179	30499381	203	4	0.697125	0.301214	0.395911	20.2951	CRvsCE
chr6	152364572	152364729	158	4	0.912429	0.516565	0.395864	15.8672	CRvsCE
chr7	10319289	10319717	429	4	0.435155	0.0393005	0.395854	17.855	CRvsCE
chr6	139005637	139005871	235	4	0.917112	0.52131	0.395802	16.8623	CRvsCE
chr11	890326	890517	192	4	0.75974	0.363964	0.395777	25.5132	CRvsCE
chr8	85351248	85351664	417	6	0.574646	0.178953	0.395693	29.2102	CRvsCE
chr1	29877085	29877530	446	12	0.930238	0.534587	0.395651	52.9019	CRvsCE
chr13	65500424	65500617	194	4	0.917468	0.521817	0.395651	21.2971	CRvsCE
chr11	64980900	64980959	60	6	0.717002	0.321423	0.395579	20.0643	CRvsCE
chr2	147216976	147217312	337	6	0.939282	0.543751	0.395531	36.2791	CRvsCE
chr7	91953107	91953208	102	4	0.77968	0.384159	0.395521	16.0112	CRvsCE
chr9	73398320	73398379	60	4	0.651605	0.256103	0.395502	20.3637	CRvsCE
chr3	100894823	100896081	1259	6	0.538273	0.142776	0.395497	32.5519	CRvsCE
chr2	120496985	120497058	74	4	0.844316	0.448831	0.395485	18.5162	CRvsCE
chr4	49012376	49012507	132	4	0.823447	0.428048	0.395399	13.9181	CRvsCE
chr9	13146341	13146392	52	4	0.961347	0.565988	0.395359	19.9833	CRvsCE
chr16	15646032	15646143	112	4	0.914975	0.519646	0.395329	21.6927	CRvsCE
chr12	20929384	20929524	141	4	0.833949	0.438849	0.3951	13.1961	CRvsCE
chr7	96847610	96847693	84	4	0.966178	0.571087	0.395091	12.9617	CRvsCE
chr12	17197231	17197437	207	4	0.921557	0.526534	0.395023	15.7803	CRvsCE
chr18	6908897	6909066	170	8	0.753313	0.358292	0.395021	33.4903	CRvsCE
chr5	551517	551637	121	4	0.885074	0.490058	0.395016	18.9058	CRvsCE
chr6	118941254	118941900	647	4	0.661402	0.266449	0.394953	18.8002	CRvsCE
chr13	49930949	49931237	289	4	0.712423	0.317477	0.394946	31.6697	CRvsCE
chr1	151949082	151949322	241	4	0.676726	0.281823	0.394903	18.6058	CRvsCE
chr9	82197008	82197449	442	6	0.52783	0.132982	0.394848	35.0561	CRvsCE
chr13	86615622	86615890	269	6	0.633208	0.238377	0.394831	24.1509	CRvsCE
chr16	30581577	30581924	348	4	0.860426	0.465606	0.39482	22.2438	CRvsCE
chr6	98919107	98919529	423	4	0.47446	0.0796736	0.394786	26.3096	CRvsCE
chr18	55522814	55522924	111	5	0.735249	0.340513	0.394736	18.5533	CRvsCE
chr6	74250334	74250669	336	5	0.802757	0.408118	0.394638	23.0117	CRvsCE
chr10	31701247	31701330	84	18	0.927302	0.532671	0.394632	101.367	CRvsCE
chr3	91515748	91515911	164	5	0.863843	0.469221	0.394621	17.5678	CRvsCE
chr2	169033231	169033791	561	4	0.609053	0.214442	0.394611	24.2408	CRvsCE
chr11	76041477	76041691	215	4	0.919462	0.52489	0.394573	14.6465	CRvsCE
chr14	42065781	42065977	197	5	0.645622	0.25106	0.394562	24.1242	CRvsCE
chr7	148643245	148643517	273	4	0.537397	0.142858	0.394539	28.2102	CRvsCE
chr14	100873285	100873885	601	5	0.478462	0.0839327	0.39453	36.1337	CRvsCE
chr17	83329937	83330043	107	4	0.669005	0.274517	0.394487	19.5807	CRvsCE
chr13	71374963	71375093	131	4	0.846582	0.452095	0.394487	20.4648	CRvsCE
chr2	151200262	151200407	146	6	0.588554	0.19407	0.394485	29.377	CRvsCE
chr14	62904215	62904314	100	4	0.904038	0.509608	0.39443	18.4219	CRvsCE
chr10	10761332	10761525	194	4	0.739944	0.345539	0.394404	18.6006	CRvsCE
chr5	86744743	86744888	146	4	0.698367	0.303976	0.394391	22.0022	CRvsCE
chr20	52428370	52428507	138	4	0.654961	0.260577	0.394383	18.4267	CRvsCE
chr4	116853221	116853391	171	4	0.729415	0.335041	0.394374	23.4862	CRvsCE
chr4	110204626	110204689	64	4	0.584732	0.190375	0.394356	22.0683	CRvsCE
chr17	84989037	84989113	77	4	0.731134	0.336794	0.39434	19.0796	CRvsCE
chr6	15457401	15457660	260	8	0.845124	0.450797	0.394328	40.4054	CRvsCE
chr10	40020034	40020344	311	4	0.595263	0.201024	0.394239	39.8435	CRvsCE
chr12	120903731	120904097	367	26	0.867849	0.473635	0.394214	149.954	CRvsCE
chr13	56731696	56731946	251	4	0.717728	0.323517	0.394211	18.271	CRvsCE
chr13	29594218	29594326	109	6	0.785016	0.390919	0.394097	24.609	CRvsCE
chr2	30838193	30838427	235	8	0.932264	0.538168	0.394096	45.2513	CRvsCE
chr5	144657234	144657348	115	4	0.689068	0.295032	0.394035	16.0769	CRvsCE
chr15	58584265	58584431	167	4	0.505811	0.111785	0.394025	24.9959	CRvsCE
chr5	151598991	151599171	181	4	0.949883	0.555858	0.394025	16.5441	CRvsCE
chr8	23010969	23011045	77	4	0.543792	0.149774	0.394018	15.4446	CRvsCE
chr4	90800416	90800637	222	4	0.841274	0.447313	0.393961	14.5292	CRvsCE
chr17	65157345	65157520	176	4	0.718008	0.324072	0.393936	19.9074	CRvsCE
chr12	31412972	31413313	342	6	0.929571	0.535702	0.393869	22.5708	CRvsCE
chr1	80256719	80256833	115	4	0.824287	0.430497	0.39379	18.0073	CRvsCE
chr2	80525814	80525967	154	4	0.788058	0.394278	0.39378	18.2663	CRvsCE
chr6	88382712	88382867	156	24	0.868774	0.475011	0.393762	90.2074	CRvsCE
chr13	93383997	93384071	75	4	0.765381	0.371692	0.393689	21.2216	CRvsCE
chr11	84867378	84867439	62	6	0.625335	0.231664	0.393671	26.2824	CRvsCE
chr18	29294303	29294388	86	8	0.820054	0.426423	0.393631	35.9393	CRvsCE
chr1	184299633	184300069	437	10	0.906822	0.51323	0.393592	39.5148	CRvsCE
chr5	71614133	71614215	83	17	0.893323	0.499787	0.393537	85.1108	CRvsCE
chr4	78215348	78215518	171	10	0.844284	0.450785	0.393499	37.1918	CRvsCE
chr13	61061660	61061819	160	6	0.610583	0.21711	0.393473	26.1029	CRvsCE
chr6	40560298	40560418	121	4	0.900505	0.507046	0.393459	17.5616	CRvsCE
chr8	59426781	59426868	88	4	0.867091	0.473697	0.393394	19.3522	CRvsCE
chr5	58980899	58981086	188	4	0.708369	0.315042	0.393328	13.5899	CRvsCE
chr14	59271052	59271149	98	4	0.81857	0.425273	0.393297	18.1428	CRvsCE
chr11	16431173	16431337	165	4	0.856631	0.463341	0.393289	19.1906	CRvsCE
chr7	169019607	169019684	78	4	0.827935	0.434681	0.393254	20.9835	CRvsCE
chr6	90772634	90772698	65	4	0.895898	0.502855	0.393042	15.2722	CRvsCE
chr9	88558397	88558567	171	6	0.83952	0.446485	0.393036	23.7114	CRvsCE
chr7	90062262	90062315	54	4	0.56959	0.176601	0.392989	22.5691	CRvsCE
chr8	84014601	84014810	210	4	0.600155	0.207212	0.392943	19.548	CRvsCE
chr8	117796278	117796394	117	6	0.69869	0.305766	0.392925	27.1234	CRvsCE
chr9	89218823	89219132	310	4	0.664612	0.271698	0.392914	26.5734	CRvsCE
chr12	82263099	82263220	122	6	0.710917	0.318003	0.392914	32.0473	CRvsCE
chr6	174369552	174369778	227	4	0.703704	0.310825	0.392878	21.3455	CRvsCE
chr6	177204140	177204443	304	17	0.615913	0.223055	0.392858	89.764	CRvsCE
chr2	80835975	80836082	108	4	0.634733	0.241944	0.39279	17.9321	CRvsCE
chr15	45421532	45422206	675	13	0.817637	0.424861	0.392776	70.3314	CRvsCE
chr3	136624984	136625089	106	4	0.623975	0.231268	0.392707	21.2329	CRvsCE
chr7	51205752	51205846	95	4	0.716724	0.324046	0.392678	22.0526	CRvsCE
chr13	95486110	95486312	203	4	0.718853	0.326205	0.392648	20.476	CRvsCE
chr13	40321383	40321622	240	5	0.855949	0.463336	0.392613	24.5278	CRvsCE
chr10	67628232	67628453	222	6	0.842328	0.449742	0.392586	22.595	CRvsCE
chr17	29007959	29008306	348	12	0.816894	0.424351	0.392543	64.7044	CRvsCE
chr2	79632264	79632680	417	6	0.700452	0.307916	0.392536	31.6497	CRvsCE
chr18	23631125	23631183	59	4	0.527827	0.13535	0.392477	14.9953	CRvsCE
chr2	6943679	6943828	150	4	0.769959	0.377506	0.392453	17.5595	CRvsCE
chr14	49970518	49970630	113	4	0.688237	0.295837	0.3924	19.3492	CRvsCE
chr10	70248454	70248671	218	6	0.935002	0.542608	0.392394	31.0864	CRvsCE
chr19	18909361	18909604	244	4	0.914251	0.5219	0.392351	16.4712	CRvsCE
chr5	56224937	56225217	281	10	0.916101	0.523781	0.39232	59.3911	CRvsCE
chr15	60015	60839	825	72	0.763973	0.371671	0.392302	375.945	CRvsCE
chr14	65718875	65719697	823	18	0.677834	0.285578	0.392256	85.9778	CRvsCE
chr3	167176823	167177066	244	4	0.9332	0.541049	0.392151	17.2222	CRvsCE
chr4	20981213	20981365	153	4	0.751939	0.359843	0.392096	23.6032	CRvsCE
chr5	45606405	45606720	316	6	0.727646	0.335606	0.39204	35.0754	CRvsCE
chr15	63165451	63165973	523	4	0.878124	0.486109	0.392015	29.9717	CRvsCE
chr1	1886181	1886346	166	4	0.774078	0.382065	0.392014	19.0855	CRvsCE
chr11	46967005	46967447	443	4	0.732266	0.34027	0.391996	20.0869	CRvsCE
chr20	56863018	56863239	222	4	0.841325	0.449329	0.391996	21.3181	CRvsCE
chr4	100253281	100253516	236	4	0.828991	0.437041	0.39195	20.39	CRvsCE
chr7	107621746	107621931	186	4	0.718872	0.326958	0.391914	16.9235	CRvsCE
chr13	78775575	78775814	240	6	0.503093	0.111183	0.39191	29.0123	CRvsCE
chr9	60913337	60913661	325	8	0.568791	0.176884	0.391907	38.3108	CRvsCE
chr18	24000547	24000787	241	4	0.637314	0.24544	0.391875	16.0039	CRvsCE
chr7	46586891	46586949	59	4	0.767245	0.37545	0.391795	15.6049	CRvsCE
chr6	51865723	51865809	87	4	0.600865	0.209193	0.391672	13.9037	CRvsCE
chr19	19445021	19445276	256	8	0.760308	0.368718	0.39159	35.2332	CRvsCE
chr16	36336534	36336608	75	6	0.964176	0.572591	0.391585	23.694	CRvsCE
chr7	169397575	169397643	69	4	0.600191	0.208617	0.391574	15.6173	CRvsCE
chr19	44545765	44545912	148	6	0.738882	0.347314	0.391567	24.5761	CRvsCE
chr7	35078150	35078664	515	8	0.935101	0.543552	0.391549	38.6977	CRvsCE
chr15	39376670	39377119	450	4	0.534207	0.14271	0.391497	25.2123	CRvsCE
chr3	7857787	7857885	99	12	0.735857	0.344459	0.391398	54.3357	CRvsCE
chr12	92142932	92143274	343	6	0.671393	0.280021	0.391372	31.7839	CRvsCE
chr17	33849913	33850129	217	4	0.407963	0.0166018	0.391361	20.2818	CRvsCE
chr4	26636126	26636189	64	4	0.554599	0.163485	0.391115	17.7517	CRvsCE
chr1	132281400	132281467	68	4	0.907388	0.516349	0.391039	16.6628	CRvsCE
chr19	52255425	52255728	304	10	0.940446	0.54944	0.391006	51.6295	CRvsCE
chr9	106339278	106339458	181	4	0.712872	0.321883	0.390988	18.536	CRvsCE
chr9	63159095	63159189	95	4	0.956235	0.565259	0.390976	19.055	CRvsCE
chr9	12441140	12441222	83	8	0.881389	0.490449	0.39094	27.4725	CRvsCE
chr14	36694297	36694471	175	6	0.632906	0.241986	0.39092	21.0449	CRvsCE
chr5	64472646	64472970	325	4	0.642293	0.251414	0.390879	23.8325	CRvsCE
chr1	124213736	124213992	257	21	0.924506	0.533657	0.390849	126.077	CRvsCE
chr5	72524688	72525007	320	6	0.546004	0.155199	0.390804	39.3171	CRvsCE
chr15	73108962	73109097	136	4	0.754239	0.363635	0.390604	20.9507	CRvsCE
chr11	45743433	45744100	668	6	0.690281	0.299854	0.390426	35.8959	CRvsCE
chr12	70195552	70195697	146	4	0.752143	0.361775	0.390367	19.8819	CRvsCE
chr8	70603920	70604015	96	6	0.515217	0.124861	0.390356	32.044	CRvsCE
chr12	116348558	116348992	435	4	0.586907	0.196577	0.39033	19.8453	CRvsCE
chr1	140171396	140171678	283	8	0.786751	0.396426	0.390326	31.6429	CRvsCE
chr15	54639311	54639407	97	4	0.443621	0.053311	0.39031	29.322	CRvsCE
chr10	75443796	75444000	205	4	0.914871	0.524573	0.390298	18.2605	CRvsCE
chr4	97897558	97898298	741	6	0.700929	0.31073	0.390199	26.2153	CRvsCE
chr18	70149544	70149764	221	10	0.753084	0.362895	0.390189	52.065	CRvsCE
chr15	93919317	93919536	220	8	0.726368	0.336213	0.390155	38.4535	CRvsCE
chr15	78168415	78168601	187	8	0.871431	0.481307	0.390124	32.7638	CRvsCE
chr10	63633054	63633369	316	24	0.879238	0.489115	0.390123	133.491	CRvsCE
chr7	186852	186916	65	6	0.487499	0.0974908	0.390009	31.6602	CRvsCE
chr14	72448634	72448815	182	8	0.62595	0.23595	0.39	39.5717	CRvsCE
chr6	49348275	49348539	265	8	0.702488	0.312515	0.389973	34.1956	CRvsCE
chr4	164404320	164404521	202	4	0.948226	0.558256	0.389971	28.6325	CRvsCE
chr17	34873552	34873919	368	6	0.644172	0.25434	0.389832	32.1867	CRvsCE
chr12	102996304	102996360	57	4	0.54209	0.152265	0.389826	19.4674	CRvsCE
chr5	39137075	39137126	52	4	0.929447	0.539777	0.38967	19.1024	CRvsCE
chr6	74601272	74601453	182	4	0.824576	0.435039	0.389537	18.5253	CRvsCE
chr12	77758135	77758674	540	18	0.834245	0.444711	0.389534	94.6753	CRvsCE
chr8	32255502	32255685	184	4	0.734361	0.344838	0.389523	14.7606	CRvsCE
chr4	2710029	2710167	139	6	0.885846	0.496368	0.389478	26.0234	CRvsCE
chr12	72976374	72976873	500	4	0.529925	0.140611	0.389313	27.9272	CRvsCE
chr1	138974452	138974519	68	4	0.811237	0.421925	0.389312	14.273	CRvsCE
chr9	80438278	80438514	237	4	0.780698	0.391387	0.389311	19.2936	CRvsCE
chr11	74808926	74809035	110	4	0.675377	0.286084	0.389293	20.0742	CRvsCE
chr7	27687521	27687696	176	6	0.715855	0.326583	0.389272	23.4	CRvsCE
chr9	112518489	112518693	205	4	0.843971	0.454776	0.389195	22.6131	CRvsCE
chr1	128683857	128683936	80	6	0.630775	0.241594	0.389182	25.4055	CRvsCE
chr17	29027806	29028039	234	4	0.511856	0.122779	0.389077	25.7969	CRvsCE
chr4	148741178	148741388	211	6	0.81098	0.421904	0.389076	30.6401	CRvsCE
chr2	61176682	61176856	175	4	0.720254	0.331201	0.389053	17.244	CRvsCE
chr4	57590066	57590156	91	4	0.513743	0.124692	0.389051	21.097	CRvsCE
chr3	42266327	42266493	167	7	0.843327	0.454328	0.388998	30.9604	CRvsCE
chr12	2492796	2493176	381	8	0.490921	0.101927	0.388994	36.6356	CRvsCE
chr6	101809162	101809222	61	4	0.561936	0.172945	0.38899	20.8393	CRvsCE
chr18	60630396	60630518	123	4	0.887542	0.498567	0.388975	15.0611	CRvsCE
chr1	192545590	192545678	89	5	0.918306	0.529387	0.38892	19.1394	CRvsCE
chr11	69617948	69618001	54	4	0.79227	0.403415	0.388855	17.1632	CRvsCE
chr7	10571717	10571777	61	4	0.764485	0.375631	0.388854	20.4883	CRvsCE
chr1	100600050	100600134	85	4	0.688913	0.300164	0.388749	15.406	CRvsCE
chr10	69792443	69792841	399	8	0.803893	0.415151	0.388743	37.262	CRvsCE
chr1	29307778	29308056	279	6	0.778423	0.389706	0.388717	28.7322	CRvsCE
chr4	23087401	23087762	362	7	0.785174	0.396495	0.388679	24.9546	CRvsCE
chr13	60590221	60590537	317	6	0.779311	0.390712	0.388599	21.8054	CRvsCE
chr12	32092001	32092211	211	4	0.799317	0.41072	0.388597	17.0002	CRvsCE
[truncated: 109,046 more rows]

## Sheet: Table S5
Supplementary Table S5 The DMRs between male and female indivisual in three macaques.
chr	start	end	length	nCG	meanMethy1	meanMethy2	diff.Methy	areaStat	group
chr16	20788549	20790052	1504	234	0.721346	0.376015	0.345331	995.261	old
chr19	274285	275295	1011	130	0.834219	0.351095	0.483124	645.62	old
chr20	75832303	75833228	926	132	0.133846	0.557024	-0.423177	-625.746	old
chr1	102131448	102132428	981	130	0.764878	0.418335	0.346543	517.198	old
chr7	56128899	56129723	825	98	0.719424	0.28428	0.435144	495.937	old
chr1	102132859	102133599	741	88	0.747819	0.286425	0.461394	470.91	old
chr14	6020730	6021171	442	96	0.81489	0.46277	0.352121	388.822	old
chr1	115872974	115873495	522	94	0.467685	0.132874	0.334811	362.259	old
chr2	595990	596500	511	86	0.553068	0.205828	0.34724	358.048	old
chr12	79076874	79077662	789	72	0.299129	0.775902	-0.476773	-355.638	old
chr8	2640412	2640771	360	83	0.747498	0.387045	0.360453	349.699	old
chr16	3148195	3148567	373	95	0.710429	0.392656	0.317773	344.345	old
chr20	1994523	1995065	543	82	0.604486	0.226258	0.378228	318.489	old
chr2	35782579	35783006	428	70	0.910345	0.585184	0.325162	280.168	old
chr10	27399363	27399870	508	68	0.5744	0.196837	0.377562	279.587	old
chr3	1193372	1193678	307	71	0.352054	0.740719	-0.388665	-249.021	old
chr16	37593347	37593818	472	46	0.452771	0.121055	0.331715	242.188	old
chr1	208115565	208116115	551	57	0.326981	0.69348	-0.366499	-218.5	old
chr16	20786528	20787014	487	54	0.668977	0.331668	0.337309	212.776	old
chr19	35578382	35578778	397	50	0.558721	0.206567	0.352155	208.833	old
chr19	280781	280936	156	53	0.741935	0.382866	0.359069	202.953	old
chr14	125697560	125697742	183	55	0.559386	0.234897	0.324489	201.193	old
chr5	152041459	152041782	324	46	0.397873	0.116566	0.281306	198.323	old
chr20	73334832	73335266	435	46	0.240517	0.632113	-0.391595	-198.224	old
chr15	29732762	29733208	447	46	0.723395	0.349144	0.374252	190.977	old
chr11	57205137	57205512	376	47	0.625559	0.320124	0.305435	182.062	old
chr3	57716420	57716854	435	46	0.596322	0.273813	0.32251	178.341	old
chr12	89691810	89692024	215	49	0.550746	0.849292	-0.298546	-177.388	old
chr8	134905999	134906635	637	40	0.509732	0.872924	-0.363192	-169.947	old
chr5	24453791	24453980	190	48	0.74462	0.412832	0.331788	167.621	old
chr3	60340803	60341225	423	18	0.17358	0.794046	-0.620466	-165.032	old
chr20	28884294	28884712	419	44	0.722187	0.36705	0.355137	160.322	old
chr7	47928681	47929076	396	34	0.747106	0.314983	0.432123	156.375	old
chr14	83050331	83050580	250	40	0.76662	0.408327	0.358292	153.76	old
chr5	59800629	59800924	296	36	0.125494	0.447923	-0.322429	-143.7	old
chr13	27190219	27190822	604	31	0.643869	0.216279	0.42759	141.544	old
chr5	38757383	38757732	350	33	0.219681	0.55499	-0.33531	-132.958	old
chr6	178556529	178556729	201	39	0.761934	0.41009	0.351844	132.54	old
chr15	83390444	83390638	195	30	0.83513	0.548251	0.286879	128.309	old
chr13	16973752	16976204	2453	22	0.283205	0.82017	-0.536965	-127.661	old
chr2	133463269	133463507	239	36	0.639243	0.278994	0.360249	127.521	old
chr19	2181577	2181781	205	24	0.760853	0.340016	0.420838	126.963	old
chr16	27684791	27685419	629	29	0.184213	0.596816	-0.412604	-121.177	old
chr4	137098770	137099495	726	21	0.241427	0.715077	-0.473649	-118.793	old
chr1	248228	248405	178	32	0.745806	0.40186	0.343946	118.428	old
chr19	18224688	18225123	436	32	0.31246	0.648053	-0.335593	-118.167	old
chr19	38513261	38513474	214	34	0.297959	0.652055	-0.354096	-117.449	old
chr3	184812242	184812403	162	32	0.849179	0.535086	0.314092	115.074	old
chr10	68853582	68853719	138	30	0.389068	0.0919589	0.297109	114.944	old
chr6	67605731	67606040	310	27	0.838285	0.490895	0.34739	112.22	old
chr3	7239059	7239291	233	30	0.859592	0.538309	0.321284	111.703	old
chr12	535644	535853	210	29	0.705771	0.357521	0.34825	109.219	old
chr12	126726157	126726553	397	29	0.433292	0.7639	-0.330609	-108.206	old
chr4	10585699	10585839	141	28	0.568499	0.8589	-0.2904	-106.562	old
chr10	48858848	48859149	302	24	0.527091	0.883945	-0.356854	-103.435	old
chr17	80947382	80947659	278	30	0.395294	0.713646	-0.318352	-103.408	old
chr19	783450	783594	145	30	0.712055	0.369186	0.342868	103.25	old
chr8	48571913	48572202	290	29	0.513356	0.197077	0.316279	103.119	old
chr20	70966114	70966331	218	28	0.662702	0.285621	0.377082	101.713	old
chr4	139912227	139912339	113	30	0.194452	0.532465	-0.338013	-100.566	old
chr7	56010708	56010910	203	29	0.497846	0.178335	0.319511	99.0887	old
chr16	20140372	20140769	398	27	0.731985	0.36432	0.367665	98.9803	old
chr9	1945375	1945566	192	24	0.643075	0.233468	0.409606	97.373	old
chr5	21182328	21182470	143	24	0.830286	0.52851	0.301777	94.1435	old
chr11	131419145	131419367	223	26	0.326651	0.711345	-0.384694	-92.7403	old
chr3	84659460	84659880	421	24	0.490663	0.18668	0.303983	90.7477	old
chr16	20785772	20785915	144	25	0.673257	0.365734	0.307523	88.8316	old
chr15	7082650	7082831	182	23	0.527786	0.822931	-0.295144	-88.0338	old
chr8	143296073	143296321	249	24	0.547456	0.190836	0.356619	84.2676	old
chr13	84922305	84922409	105	24	0.450163	0.793827	-0.343664	-83.6113	old
chr10	62226612	62226866	255	21	0.743242	0.3643	0.378942	81.1466	old
chr1	216134252	216134456	205	18	0.882016	0.567769	0.314247	76.7064	old
chr4	137022342	137022739	398	14	0.289219	0.774954	-0.485735	-76.5165	old
chr8	877119	877256	138	23	0.873115	0.494433	0.378682	75.8758	old
chr1	207981398	207981751	354	18	0.825333	0.422778	0.402555	75.7037	old
chr13	107672700	107673055	356	21	0.857548	0.543183	0.314365	75.0607	old
chr1	205786432	205786728	297	20	0.322418	0.712066	-0.389648	-74.6639	old
chr17	5466170	5466370	201	21	0.787961	0.461834	0.326126	74.5535	old
chr15	10931851	10932069	219	21	0.639075	0.320074	0.319001	72.7593	old
chr9	59985621	59985885	265	16	0.326141	0.715157	-0.389016	-72.5689	old
chr19	29549509	29549749	241	21	0.756572	0.379277	0.377295	72.2884	old
chr8	1720036	1720184	149	20	0.758236	0.378437	0.379799	72.0968	old
chr1	40462493	40462668	176	20	0.208087	0.543403	-0.335316	-71.9066	old
chr17	11461703	11461863	161	17	0.582707	0.915417	-0.33271	-70.8832	old
chr3	14188211	14188408	198	18	0.780166	0.452567	0.327599	70.0923	old
chr6	5415207	5415306	100	18	0.456434	0.910702	-0.454268	-70.0788	old
chr4	139504464	139504531	68	14	0.454098	0.884428	-0.430329	-69.9624	old
chr20	49315838	49316484	647	16	0.722989	0.336391	0.386598	68.3635	old
chr10	71508736	71509041	306	17	0.762769	0.388214	0.374555	67.5309	old
chr4	136831484	136831690	207	17	0.292626	0.747407	-0.454781	-67.5141	old
chr3	88448280	88448522	243	16	0.424335	0.776873	-0.352538	-66.1253	old
chr16	74485915	74486091	177	18	0.506709	0.830771	-0.324062	-65.9405	old
chr20	61046637	61046756	120	18	0.256261	0.568581	-0.312319	-65.1152	old
chr17	92896736	92896842	107	16	0.518287	0.846093	-0.327806	-64.6522	old
chr14	5299961	5300139	179	16	0.607159	0.272744	0.334415	64.0893	old
chr4	41688841	41689056	216	8	0.509199	0.0378922	0.471307	64.0618	old
chr1	36239523	36239602	80	16	0.813489	0.505992	0.307497	61.5351	old
chr7	83174093	83174231	139	19	0.642449	0.930714	-0.288264	-61.5228	old
chr7	1022464	1022539	76	16	0.556894	0.866907	-0.310013	-61.4106	old
chr7	52906762	52906858	97	18	0.505374	0.16808	0.337294	61.1428	old
chr2	45652923	45653437	515	12	0.800498	0.428871	0.371627	60.5857	old
chr3	34684499	34684574	76	14	0.62734	0.237334	0.390006	60.4635	old
chr10	6561556	6561631	76	16	0.712477	0.337519	0.374958	58.7285	old
chr2	596704	596760	57	16	0.500313	0.201678	0.298634	56.6116	old
chr4	26259152	26259651	500	6	0.123753	0.71975	-0.595998	-55.822	old
chr7	26824839	26825050	212	8	0.299706	0.89676	-0.597054	-55.8107	old
chr15	64643492	64643645	154	15	0.777798	0.434073	0.343725	55.5898	old
chr13	9630751	9630933	183	15	0.722977	0.399629	0.323348	53.1304	old
chr7	130906799	130907104	306	14	0.450428	0.776923	-0.326495	-52.8719	old
chr5	30176842	30177094	253	10	0.463371	0.851972	-0.388601	-51.9792	old
chr20	76169004	76169094	91	14	0.585065	0.878909	-0.293844	-51.083	old
chr3	183997281	183997428	148	15	0.681874	0.350668	0.331205	51.045	old
chr4	136375652	136376229	578	12	0.692232	0.236554	0.455678	50.8989	old
chr14	7689840	7689999	160	15	0.616161	0.266143	0.350017	50.8208	old
chr3	11870524	11870685	162	14	0.63417	0.287965	0.346205	49.8625	old
chr16	1453947	1454041	95	13	0.312021	0.620974	-0.308954	-49.3402	old
chr8	7744963	7745246	284	14	0.369258	0.783756	-0.414498	-49.0643	old
chr5	35028892	35029097	206	12	0.122847	0.459049	-0.336202	-47.7011	old
chr4	14192356	14192601	246	10	0.740634	0.397864	0.34277	47.5673	old
chr1	5621429	5621861	433	12	0.777068	0.443087	0.333982	47.3661	old
chr10	96836501	96836642	142	12	0.185215	0.502894	-0.317679	-47.1936	old
chr19	43420210	43420373	164	13	0.560718	0.251047	0.309672	46.4337	old
chr7	168750782	168750910	129	12	0.539827	0.876035	-0.336207	-46.2528	old
chr16	54393083	54393173	91	13	0.147771	0.425604	-0.277832	-46.1983	old
chr15	3980950	3981094	145	13	0.323534	0.661381	-0.337847	-46.1757	old
chr10	26133408	26133632	225	12	0.339425	0.0760761	0.263349	46.0636	old
chr6	54296984	54297418	435	9	0.675385	0.357924	0.317461	46.0535	old
chr5	59959008	59959076	69	13	0.273936	0.568324	-0.294388	-45.9918	old
chr4	138056779	138056867	89	13	0.48776	0.795788	-0.308028	-45.9509	old
chr7	78616436	78616718	283	12	0.689484	0.344337	0.345147	45.526	old
chr1	209456914	209456976	63	13	0.799028	0.407572	0.391456	45.3837	old
chr7	83976165	83976390	226	12	0.847521	0.494263	0.353258	45.3362	old
chr14	10488617	10488780	164	13	0.655955	0.313457	0.342498	44.874	old
chr2	166934780	166935052	273	10	0.223565	0.631297	-0.407732	-44.7291	old
chr4	140044380	140044595	216	6	0.185832	0.859571	-0.673739	-44.4268	old
chr4	139973750	139974162	413	12	0.372321	0.778175	-0.405853	-44.368	old
chr4	153649569	153649726	158	12	0.224715	0.540464	-0.315749	-44.0964	old
chr11	90141412	90143222	1811	8	0.687478	0.301075	0.386403	44.016	old
chr8	138219884	138219944	61	10	0.559706	0.85712	-0.297414	-43.8155	old
chr8	111142375	111142551	177	4	0.0524737	0.659532	-0.607058	-43.6566	old
chr9	131482563	131482730	168	12	0.25142	0.610416	-0.358996	-43.1104	old
chr13	16273733	16274044	312	10	0.73653	0.395168	0.341362	41.8298	old
chr9	80471608	80471982	375	10	0.492786	0.791348	-0.298562	-41.4336	old
chr16	77853004	77853080	77	10	0.114205	0.376315	-0.26211	-41.2814	old
chr9	4492732	4492858	127	11	0.535366	0.806516	-0.271149	-40.7089	old
chr5	8549933	8550360	428	8	0.624679	0.185591	0.439088	40.2111	old
chr7	30972805	30972988	184	8	0.504226	0.136118	0.368108	40.1612	old
chr17	23967487	23967661	175	10	0.591388	0.923758	-0.33237	-40.1134	old
chr16	79283440	79283517	78	11	0.822531	0.543458	0.279073	40.054	old
chr18	9740586	9740873	288	10	0.296408	0.6606	-0.364191	-39.9754	old
chr6	82404705	82404998	294	4	0.026422	0.623021	-0.596599	-39.9254	old
chr14	2761400	2761469	70	11	0.749184	0.465431	0.283753	39.8991	old
chr1	80372442	80372542	101	11	0.539297	0.819854	-0.280558	-39.8491	old
chr14	62561091	62561152	62	11	0.543612	0.870636	-0.327024	-39.7622	old
chr6	67605486	67605578	93	11	0.838621	0.528094	0.310527	39.0663	old
chr4	136877270	136877398	129	11	0.387755	0.787913	-0.400158	-38.8364	old
chr19	2637065	2637149	85	12	0.225896	0.602074	-0.376178	-38.5219	old
chr2	101616410	101616630	221	10	0.804498	0.498198	0.3063	38.5198	old
chr17	94310874	94310988	115	10	0.765215	0.434079	0.331136	38.5142	old
chr3	67553477	67553639	163	10	0.449002	0.787992	-0.33899	-38.4266	old
chr4	136837814	136837966	153	10	0.803623	0.302005	0.501618	38.2509	old
chr4	98696003	98696635	633	6	0.338671	0.0229648	0.315706	38.1779	old
chr4	136996965	136997138	174	11	0.486709	0.84176	-0.355051	-38.1499	old
chr19	58233931	58234116	186	11	0.789494	0.4464	0.343094	38.0073	old
chr7	87978835	87979130	296	4	0.751074	0.226928	0.524146	37.9257	old
chr5	61831274	61831522	249	10	0.826013	0.465803	0.36021	37.7047	old
chr4	139913393	139913489	97	10	0.710657	0.291319	0.419338	37.6826	old
chr14	488807	488894	88	13	0.811239	0.436609	0.37463	37.4395	old
chr14	50173029	50173258	230	10	0.635849	0.295256	0.340593	37.4193	old
chr4	136923003	136923139	137	8	0.213505	0.779224	-0.565719	-37.2035	old
chr9	6978612	6978663	52	10	0.595676	0.903264	-0.307588	-37.1548	old
chr9	133946023	133946122	100	10	0.666219	0.340248	0.32597	37.0015	old
chr11	112988268	112988501	234	11	0.624436	0.279004	0.345432	36.9791	old
chr13	20234440	20234664	225	8	0.613443	0.162906	0.450537	36.878	old
chr11	122045545	122045595	51	10	0.478874	0.774725	-0.295852	-36.8122	old
chr20	3510328	3510394	67	10	0.733072	0.411161	0.321911	36.5451	old
chr4	137107092	137107394	303	6	0.090342	0.643511	-0.553169	-36.4727	old
chr11	9229779	9229835	57	4	0.0321092	0.744982	-0.712873	-36.1708	old
chr3	78365119	78365257	139	9	0.494016	0.145967	0.348049	36.0952	old
chr19	21203936	21204150	215	6	0.208147	0.705181	-0.497034	-35.4919	old
chr8	28677269	28677331	63	9	0.348136	0.0977367	0.250399	35.3552	old
chr15	92012355	92012725	371	6	0.409345	0.848065	-0.43872	-35.1038	old
chr11	126723014	126724124	1111	6	0.653227	0.158299	0.494928	35.0057	old
chr14	105230313	105230546	234	4	0.738787	0.0716821	0.667105	34.8732	old
chr2	4248914	4249052	139	8	0.558343	0.0942602	0.464083	34.4957	old
chr9	49471338	49471824	487	6	0.470478	0.756224	-0.285745	-34.3455	old
chr11	12477153	12477250	98	8	0.213876	0.673444	-0.459569	-34.3307	old
chr10	30071562	30071842	281	10	0.7281	0.320472	0.407628	34.2977	old
chr8	23844718	23845096	379	4	0.0395981	0.516935	-0.477337	-33.9874	old
chr13	92535033	92535462	430	6	0.736788	0.342318	0.39447	33.9795	old
chr1	650636	650870	235	9	0.284826	0.59705	-0.312224	-33.8056	old
chr19	49721880	49722136	257	9	0.342316	0.650987	-0.308672	-33.6696	old
chr8	61866486	61867138	653	4	0.263225	0.692199	-0.428974	-33.6128	old
chr3	89633631	89634290	660	6	0.399385	0.725757	-0.326372	-33.3576	old
chr11	11522422	11522478	57	9	0.89534	0.618556	0.276784	33.3318	old
chr7	6316907	6317137	231	7	0.672757	0.897475	-0.224718	-33.141	old
chr1	114198589	114199092	504	8	0.553683	0.852813	-0.29913	-33.1037	old
chr2	634084	634175	92	9	0.591563	0.25597	0.335593	32.8198	old
chr20	72795001	72795152	152	9	0.404815	0.74049	-0.335676	-32.6869	old
chr15	106619175	106619251	77	9	0.545285	0.856751	-0.311466	-32.5162	old
chr4	166820124	166820232	109	9	0.563502	0.235611	0.327891	32.2863	old
chr2	131934941	131935252	312	8	0.422343	0.749694	-0.327351	-32.2337	old
chr2	70235078	70235141	64	9	0.548563	0.840377	-0.291815	-32.2326	old
chr17	33703779	33704150	372	7	0.471643	0.126386	0.345257	32.1918	old
chr6	177191776	177191905	130	9	0.646098	0.339243	0.306856	31.952	old
chr10	74138033	74138176	144	9	0.287964	0.59439	-0.306426	-31.8193	old
chr9	4492606	4492665	60	9	0.478981	0.76887	-0.289889	-31.8074	old
chr11	59468273	59468466	194	6	0.468394	0.890971	-0.422577	-31.7457	old
chr7	83986809	83986883	75	9	0.703437	0.386046	0.317391	31.4586	old
chr8	64700121	64700375	255	6	0.0191822	0.36459	-0.345408	-31.4092	old
chr2	31735558	31735731	174	6	0.9006	0.468471	0.432129	31.2633	old
chr11	46322593	46322820	228	8	0.479724	0.830657	-0.350933	-31.1149	old
chr3	135236551	135236932	382	8	0.841408	0.542263	0.299145	30.949	old
chr7	28144930	28145134	205	8	0.888754	0.568148	0.320606	30.9331	old
chr14	116461184	116461329	146	8	0.589093	0.269453	0.319641	30.8881	old
chr18	16460752	16460927	176	8	0.444872	0.764298	-0.319426	-30.8021	old
chr15	17098928	17099016	89	8	0.709311	0.330794	0.378517	30.7495	old
chr12	104283908	104284213	306	7	0.584999	0.201028	0.383971	30.6778	old
chr9	58728323	58728419	97	9	0.658596	0.333074	0.325522	30.648	old
chr1	94678998	94679064	67	9	0.678627	0.393692	0.284935	30.5226	old
chr12	125102234	125102294	61	9	0.172157	0.514955	-0.342797	-30.4766	old
chr3	45128808	45128866	59	8	0.373111	0.66592	-0.292809	-30.2522	old
chr5	89342576	89342884	309	4	0.55879	0.0439499	0.51484	30.1991	old
chr6	166762545	166762608	64	6	0.190746	0.586298	-0.395552	-30.1437	old
chr16	523824	523974	151	8	0.418363	0.732438	-0.314075	-29.9446	old
chr9	74636330	74636581	252	5	0.527429	0.913323	-0.385894	-29.8571	old
chr16	3775592	3775707	116	4	0.873225	0.159255	0.71397	29.7709	old
chr2	64387277	64387798	522	4	0.456453	0.0307295	0.425723	29.6955	old
chr16	54492098	54492191	94	7	0.42645	0.901448	-0.474998	-29.6677	old
chr14	118514131	118514299	169	7	0.447409	0.854242	-0.406832	-29.6604	old
chr5	76570450	76570746	297	8	0.536364	0.878152	-0.341789	-29.4766	old
chr4	45223944	45224016	73	9	0.411506	0.76341	-0.351905	-29.4647	old
chr16	26621763	26621975	213	8	0.317192	0.740087	-0.422895	-29.3925	old
chr4	10549958	10550185	228	8	0.716558	0.406653	0.309905	29.1999	old
chr18	16476493	16477043	551	5	0.391322	0.765751	-0.374429	-29.1874	old
chr12	22693059	22693331	273	6	0.761071	0.313007	0.448064	29.1141	old
chr6	110849177	110849481	305	6	0.650395	0.22997	0.420424	29.0136	old
chr14	39201873	39202068	196	6	0.352213	0.725928	-0.373715	-28.9963	old
chr4	47989221	47989462	242	4	0.313368	0.865284	-0.551916	-28.6679	old
chr3	2504516	2504606	91	8	0.352201	0.715942	-0.363741	-28.5836	old
chr6	93916729	93916825	97	8	0.71462	0.347224	0.367396	28.42	old
chr5	33920657	33920984	328	8	0.224126	0.667846	-0.443719	-28.1843	old
chr3	162897391	162897482	92	6	0.828447	0.510099	0.318348	28.1046	old
chr18	22737889	22738015	127	8	0.647081	0.303342	0.343739	27.9661	old
chr10	50465559	50465749	191	6	0.498868	0.820324	-0.321455	-27.9095	old
chr3	132023531	132023702	172	6	0.48509	0.893141	-0.408051	-27.85	old
chr4	41681096	41681229	134	4	0.69312	0.185606	0.507514	27.8207	old
chr14	94783365	94783692	328	7	0.677909	0.363075	0.314834	27.671	old
chr4	80587199	80588062	864	5	0.0592432	0.410344	-0.351101	-27.6314	old
chr1	43266489	43266699	211	6	0.382123	0.691383	-0.30926	-27.6273	old
chr1	57105756	57106085	330	5	0.411836	0.783156	-0.371319	-27.5786	old
chr9	23905410	23905666	257	4	0.0512015	0.637821	-0.58662	-27.2846	old
chr19	51391677	51391807	131	6	0.548308	0.182318	0.36599	27.1929	old
chr2	34582208	34583040	833	4	0.0562237	0.583127	-0.526903	-27.0303	old
chr10	90120763	90120835	73	8	0.485481	0.812919	-0.327437	-27.0212	old
chr15	4119081	4119157	77	7	0.844247	0.471328	0.372919	27.0121	old
chr20	61500602	61500738	137	6	0.750012	0.272227	0.477785	27.0009	old
chr10	29999152	29999371	220	6	0.10446	0.579038	-0.474578	-26.8823	old
chr11	46398160	46398279	120	4	0.661955	0.138045	0.52391	26.7506	old
chr9	22338107	22338257	151	5	0.37176	0.735538	-0.363778	-26.5138	old
chr3	176889873	176890255	383	4	0.846904	0.291156	0.555748	26.5136	old
chr12	30589042	30589257	216	4	0.919153	0.429433	0.48972	26.4196	old
chr12	68754133	68754244	112	4	0.694189	0.121075	0.573115	26.2773	old
chr8	56244572	56244627	56	6	0.522069	0.907885	-0.385816	-26.2462	old
chr12	77763200	77763257	58	7	0.709117	0.413312	0.295805	25.828	old
chr2	96005431	96005522	92	6	0.497814	0.855343	-0.357529	-25.648	old
chr15	38392211	38392385	175	6	0.558661	0.851867	-0.293206	-25.5038	old
chr7	153374821	153374894	74	7	0.504315	0.784089	-0.279774	-25.4353	old
chr14	75389371	75390168	798	6	0.326898	0.750498	-0.4236	-25.4052	old
chr14	121024972	121025037	66	7	0.401265	0.681969	-0.280704	-25.2808	old
chr6	141653572	141653716	145	6	0.45537	0.783995	-0.328624	-25.2743	old
chr4	22007838	22008071	234	6	0.431877	0.911972	-0.480095	-25.2588	old
chr7	86602631	86602862	232	6	0.761686	0.287901	0.473785	25.1704	old
chr16	3156631	3156724	94	7	0.312524	0.60675	-0.294226	-25.162	old
chr19	11791683	11791782	100	6	0.575804	0.892709	-0.316906	-25.0998	old
chr13	60505893	60506022	130	6	0.505095	0.829923	-0.324828	-25.0967	old
chr2	71582018	71582285	268	6	0.279381	0.645044	-0.365663	-24.9309	old
chr6	1596749	1596828	80	7	0.561223	0.249181	0.312042	24.8675	old
chr9	119355544	119356490	947	6	0.156168	0.552299	-0.396131	-24.8168	old
chr17	51844571	51845015	445	4	0.113675	0.571618	-0.457943	-24.7101	old
chr7	168288190	168288443	254	6	0.866056	0.487774	0.378283	24.6833	old
chr4	56005493	56005607	115	7	0.743188	0.420512	0.322676	24.6321	old
chr20	25158587	25159384	798	5	0.447623	0.343882	0.103741	24.5836	old
chr3	142544843	142544999	157	6	0.234694	0.583657	-0.348963	-24.4963	old
chr5	142277314	142277405	92	7	0.524551	0.761829	-0.237278	-24.4909	old
chr20	34335984	34336389	406	4	0.16784	0.711443	-0.543603	-24.4673	old
chr2	64551116	64551236	121	7	0.398551	0.706311	-0.30776	-24.3626	old
chr5	134932821	134933036	216	6	0.556471	0.831796	-0.275326	-24.3126	old
chr17	79523463	79523598	136	6	0.170712	0.624718	-0.454005	-24.3017	old
chr4	136851804	136851997	194	6	0.121881	0.590113	-0.468232	-24.2284	old
chr16	6870357	6870424	68	7	0.409824	0.730575	-0.320752	-24.1853	old
chr2	33241734	33241911	178	6	0.856618	0.444662	0.411956	24.1342	old
chr11	44971867	44972085	219	6	0.409336	0.759549	-0.350214	-24.1257	old
chr3	10836864	10837046	183	4	0.363877	0.776367	-0.41249	-24.1165	old
chr4	138072304	138072560	257	4	0.0381163	0.463529	-0.425413	-24.0612	old
chr8	17888898	17889083	186	6	0.398797	0.767716	-0.368919	-24.0107	old
chr15	3179996	3180063	68	5	0.415519	0.633929	-0.21841	-23.9891	old
chr15	83842244	83842480	237	4	0.696578	0.198083	0.498494	23.9879	old
chr7	36018501	36018688	188	5	0.800331	0.359367	0.440963	23.8666	old
chr14	46688293	46688415	123	6	0.381456	0.838206	-0.45675	-23.8598	old
chr14	30865341	30865499	159	6	0.282017	0.632878	-0.350862	-23.8582	old
chr4	139962433	139962577	145	6	0.648187	0.265424	0.382763	23.8457	old
chr9	73953504	73953703	200	6	0.238953	0.63646	-0.397507	-23.7278	old
chr11	43724236	43724308	73	6	0.449994	0.748431	-0.298436	-23.5855	old
chr4	118207294	118207346	53	6	0.392665	0.860221	-0.467556	-23.5568	old
chr12	109322905	109322968	64	6	0.177379	0.48983	-0.312451	-23.5436	old
chr12	27070634	27070800	167	4	0.271032	0.722792	-0.45176	-23.538	old
chr7	168296059	168296236	178	4	0.617657	0.138905	0.478752	23.4362	old
chr5	70153981	70154199	219	6	0.601533	0.204339	0.397194	23.3908	old
chr20	29549416	29549643	228	6	0.444682	0.872907	-0.428225	-23.3596	old
chr18	15059529	15060113	585	5	0.661876	0.276734	0.385142	23.2596	old
chr18	47238778	47238999	222	6	0.431808	0.873179	-0.441371	-23.1965	old
chr7	81426530	81426586	57	4	0.119438	0.607865	-0.488427	-23.179	old
chr7	139622747	139622799	53	6	0.805509	0.510161	0.295348	23.0967	old
chr4	140043414	140043602	189	6	0.34862	0.754092	-0.405472	-23.0822	old
chr4	151634869	151634962	94	6	0.288486	0.704559	-0.416073	-23.048	old
chr6	54529289	54529392	104	7	0.57347	0.209236	0.364234	22.9121	old
chr14	5304412	5304470	59	6	0.676143	0.343049	0.333094	22.8622	old
chr4	139975923	139975994	72	6	0.1676	0.679216	-0.511617	-22.8596	old
chr7	105765030	105765143	114	6	0.352762	0.647744	-0.294982	-22.8356	old
chr1	79395491	79395719	229	6	0.808067	0.444423	0.363644	22.7793	old
chr15	31530988	31531207	220	6	0.326667	0.765249	-0.438582	-22.7757	old
chr20	76168754	76168820	67	6	0.551119	0.849667	-0.298548	-22.6868	old
chr13	70538996	70539050	55	6	0.572166	0.248191	0.323975	22.6694	old
chr16	19986551	19986952	402	5	0.4548	0.779442	-0.324642	-22.642	old
chr5	99966218	99966335	118	6	0.39473	0.0854762	0.309254	22.571	old
chr13	68948809	68948922	114	6	0.455841	0.858946	-0.403106	-22.553	old
chr6	112522560	112522801	242	4	0.520156	0.0413096	0.478846	22.4514	old
chr11	616597	616717	121	6	0.838456	0.415605	0.422851	22.3895	old
chr7	127684173	127684369	197	4	0.88326	0.474291	0.408969	22.366	old
chr13	83496654	83496718	65	5	0.655268	0.326693	0.328575	22.3178	old
chr8	32089197	32089402	206	4	0.395897	0.71869	-0.322792	-22.2988	old
chr7	139988640	139988828	189	4	0.46564	0.946565	-0.480926	-22.1828	old
chr15	48555457	48555550	94	6	0.489374	0.792606	-0.303232	-22.1739	old
chr11	105373746	105373920	175	5	0.428075	0.700234	-0.272159	-22.1334	old
chr14	116792977	116793154	178	6	0.479086	0.846617	-0.367532	-22.063	old
chr11	103387542	103387616	75	5	0.45618	0.792672	-0.336492	-22.0198	old
chr11	89887237	89887864	628	4	0.750522	0.40052	0.350003	21.9885	old
chr16	39245109	39245200	92	6	0.68021	0.362369	0.31784	21.9186	old
chr20	66602712	66602946	235	6	0.37555	0.688261	-0.312711	-21.9134	old
chr4	52357396	52357497	102	6	0.45613	0.802659	-0.34653	-21.8997	old
chr9	89408302	89408535	234	5	0.867582	0.42591	0.441672	21.8601	old
chr17	33703408	33703503	96	7	0.660391	0.294001	0.36639	21.8579	old
chr5	132278986	132279091	106	4	0.535638	0.10454	0.431098	21.8393	old
chr7	74307186	74307282	97	6	0.830998	0.444825	0.386173	21.8002	old
chr14	86741043	86741192	150	6	0.695822	0.34213	0.353692	21.7754	old
chr5	152681600	152682020	421	5	0.58156	0.125086	0.456474	21.7134	old
chr12	26100981	26102498	1518	5	0.25816	0.580264	-0.322103	-21.6857	old
chr9	51197831	51198038	208	4	0.888947	0.563608	0.325339	21.6759	old
chr20	25181220	25181380	161	4	0.590901	0.131492	0.45941	21.6715	old
chr12	16922359	16922557	199	6	0.137906	0.483171	-0.345264	-21.6166	old
chr3	28749979	28750222	244	4	0.0980753	0.496552	-0.398477	-21.6031	old
chr1	218991144	218991196	53	6	0.355177	0.730491	-0.375314	-21.5641	old
chr6	156561171	156561463	293	5	0.54642	0.821972	-0.275552	-21.4884	old
chr20	34853023	34853093	71	6	0.487432	0.835536	-0.348104	-21.4115	old
chr9	51021726	51021791	66	6	0.360978	0.726721	-0.365743	-21.3535	old
chr3	154252646	154252790	145	6	0.595387	0.274798	0.320589	21.3221	old
chr2	170704134	170704204	71	4	0.532047	0.876348	-0.344301	-21.3139	old
chr6	56932155	56932209	55	6	0.744081	0.349677	0.394404	21.2597	old
chr8	139243079	139243340	262	5	0.677151	0.30133	0.37582	21.2068	old
chr4	101101898	101102138	241	4	0.031944	0.405001	-0.373057	-21.1257	old
chr7	102558917	102559171	255	4	0.463908	0.0884854	0.375423	21.1106	old
chr7	142702662	142702855	194	6	0.933428	0.590062	0.343366	21.098	old
chr11	9558175	9558406	232	5	0.311331	0.773489	-0.462158	-21.0951	old
chr13	65731524	65731604	81	6	0.556984	0.906424	-0.34944	-21.0759	old
chr4	136903784	136904066	283	6	0.294191	0.702563	-0.408372	-21.0618	old
chr18	6542940	6543290	351	4	0.649587	0.244955	0.404632	21.0307	old
chr6	117071571	117071660	90	6	0.293298	0.740773	-0.447476	-20.9827	old
chr20	42520334	42520485	152	4	0.707151	0.336895	0.370257	20.9787	old
chr5	1466094	1466167	74	6	0.351669	0.784689	-0.433019	-20.9762	old
chr2	142178758	142178813	56	6	0.49948	0.813571	-0.314091	-20.9513	old
chr5	155278943	155279537	595	4	0.487726	0.0407428	0.446984	20.8623	old
chr20	47104316	47104483	168	5	0.533775	0.78633	-0.252556	-20.858	old
chr7	84061573	84061804	232	6	0.4102	0.818025	-0.407825	-20.7211	old
chr4	136426346	136426860	515	6	0.203252	0.657356	-0.454104	-20.7127	old
chr9	49445295	49445535	241	4	0.520277	0.122538	0.397739	20.7092	old
chr5	139418430	139418566	137	4	0.471178	0.819797	-0.348619	-20.6958	old
chr5	123328903	123329201	299	4	0.0938787	0.396258	-0.30238	-20.6944	old
chr11	3752554	3752665	112	5	0.889778	0.384168	0.505611	20.5705	old
chr4	94948840	94948918	79	4	0.140598	0.542084	-0.401486	-20.5667	old
chr17	30322394	30322474	81	6	0.459434	0.794644	-0.33521	-20.5225	old
chr6	12671314	12671555	242	5	0.435798	0.746839	-0.31104	-20.4742	old
chr6	12259932	12260042	111	4	0.129723	0.485049	-0.355326	-20.4734	old
chr9	34114029	34114273	245	4	0.604941	0.120462	0.484479	20.4072	old
chr17	36322760	36323012	253	4	0.404472	0.128574	0.275898	20.3891	old
chr17	67076015	67076614	600	4	0.0797217	0.471471	-0.39175	-20.2268	old
chr18	58340703	58340914	212	4	0.0994509	0.444264	-0.344813	-20.0197	old
chr8	56478954	56479127	174	5	0.674869	0.346002	0.328867	20.0165	old
chr9	56861425	56861507	83	5	0.332703	0.690239	-0.357536	-19.9993	old
chr18	28139502	28139682	181	4	0.223351	0.692404	-0.469053	-19.9693	old
chr6	27644291	27644363	73	4	0.183696	0.629541	-0.445845	-19.9649	old
chr4	128508460	128508676	217	4	0.817528	0.388419	0.429109	19.941	old
chr9	56065907	56066104	198	4	0.229477	0.654382	-0.424906	-19.9402	old
chr7	1244488	1244591	104	4	0.546147	0.0339943	0.512152	19.9291	old
chr1	54336880	54337096	217	4	0.359679	0.749426	-0.389748	-19.8703	old
chr7	130770693	130770880	188	4	0.482352	0.800097	-0.317745	-19.8329	old
chr8	106222343	106222435	93	4	0.706223	0.213254	0.492969	19.6641	old
chr4	136458261	136458724	464	5	0.648486	0.171713	0.476773	19.6587	old
chr2	25356686	25356959	274	4	0.194064	0.620046	-0.425982	-19.5997	old
chr13	97570833	97571053	221	4	0.783464	0.440321	0.343143	19.5738	old
chr5	42619507	42619915	409	4	0.494082	0.805503	-0.311421	-19.5669	old
chr4	44621757	44621826	70	6	0.845803	0.436756	0.409048	19.491	old
chr9	48805933	48806082	150	4	0.508339	0.855656	-0.347316	-19.4731	old
chr10	94711783	94711847	65	4	0.0263537	0.382999	-0.356645	-19.4667	old
chr18	47939133	47939232	100	4	0.441976	0.770978	-0.329002	-19.4425	old
chr3	72372964	72373236	273	4	0.25997	0.678802	-0.418831	-19.3816	old
chr4	139950940	139951296	357	5	0.599834	0.173211	0.426623	19.3122	old
chr4	96450182	96450254	73	4	0.164288	0.582186	-0.417899	-19.2879	old
chr17	67262763	67262970	208	4	0.12936	0.545378	-0.416018	-19.2182	old
chr3	29148703	29148770	68	4	0.736477	0.280028	0.456449	19.1874	old
chr4	97907887	97907987	101	5	0.403795	0.736162	-0.332367	-19.1775	old
chr5	114067037	114067087	51	4	0.425268	0.0270093	0.398259	19.1109	old
chr6	106096346	106096457	112	4	0.0580656	0.473219	-0.415153	-19.0606	old
chr8	31363245	31363455	211	4	0.921069	0.47463	0.446439	19.0589	old
chr7	49171910	49172012	103	4	0.563891	0.16728	0.396611	19.0009	old
chr1	10175275	10175501	227	4	0.316922	0.723164	-0.406241	-18.9587	old
chr10	30283342	30283397	56	4	0.20071	0.631437	-0.430727	-18.9279	old
chr5	185870512	185870736	225	4	0.512351	0.164185	0.348165	18.9169	old
chr8	85838583	85838789	207	4	0.509175	0.835615	-0.32644	-18.9114	old
chr7	107830369	107830440	72	4	0.146268	0.473529	-0.32726	-18.9072	old
chr20	33970365	33970441	77	5	0.759481	0.462169	0.297312	18.8816	old
chr2	173205720	173205977	258	4	0.388961	0.0934008	0.29556	18.833	old
chr3	4724250	4724315	66	5	0.386921	0.728929	-0.342008	-18.8013	old
chr14	87193710	87194451	742	4	0.793392	0.385818	0.407574	18.7409	old
chr6	79356492	79356614	123	5	0.335521	0.0329636	0.302557	18.6926	old
chr9	46018191	46018242	52	5	0.515827	0.809699	-0.293871	-18.6548	old
chr2	157021173	157021384	212	4	0.921762	0.467487	0.454275	18.5809	old
chr9	10403545	10403604	60	4	0.794787	0.41538	0.379407	18.5587	old
chr4	52444592	52444645	54	5	0.557782	0.874027	-0.316245	-18.5181	old
chr20	23373493	23373588	96	5	0.489877	0.137932	0.351945	18.5127	old
chr6	173321113	173321227	115	5	0.451193	0.839099	-0.387906	-18.4947	old
chr5	11375073	11375132	60	5	0.770789	0.39545	0.375339	18.4924	old
chr2	77489302	77489886	585	4	0.45126	0.037713	0.413547	18.4563	old
chr1	135071141	135071199	59	4	0.577298	0.204074	0.373224	18.4251	old
chr11	57931888	57931946	59	4	0.86613	0.416386	0.449744	18.3891	old
chr2	78339701	78340187	487	4	0.571326	0.0834674	0.487859	18.2883	old
chr7	82123223	82123402	180	4	0.416004	0.842526	-0.426522	-18.287	old
chr4	139956074	139956150	77	5	0.734191	0.276786	0.457405	18.226	old
chr11	99840186	99840382	197	4	0.203341	0.552335	-0.348994	-18.2238	old
chr20	18788023	18788079	57	5	0.248803	0.54579	-0.296986	-18.1793	old
chr4	19482134	19482537	404	4	0.480358	0.788338	-0.30798	-18.1693	old
chr7	11835178	11835278	101	4	0.104079	0.581368	-0.477288	-18.1554	old
chr14	110507412	110507463	52	5	0.86812	0.58082	0.287299	18.1473	old
chr14	50961143	50961262	120	4	0.584381	0.957047	-0.372666	-18.1245	old
chr13	17052883	17053096	214	4	0.290471	0.774115	-0.483645	-18.0653	old
chr17	85919075	85919231	157	4	0.354362	0.670426	-0.316064	-18.0431	old
chr13	51282202	51282390	189	4	0.595656	0.181598	0.414058	18.0057	old
chr18	6553392	6553495	104	4	0.618301	0.246569	0.371732	17.9885	old
chr14	86395127	86395378	252	4	0.386387	0.838638	-0.452251	-17.9838	old
chr17	67422006	67422078	73	5	0.746996	0.284046	0.46295	17.9775	old
chr3	158947040	158947178	139	4	0.162165	0.552547	-0.390382	-17.9484	old
chr8	117444031	117444245	215	4	0.149425	0.53261	-0.383186	-17.9302	old
chr13	24150358	24150496	139	4	0.566691	0.11667	0.450021	17.9253	old
chr2	21569055	21569145	91	4	0.225181	0.659403	-0.434222	-17.9066	old
chr11	99930750	99930809	60	4	0.409304	0.913077	-0.503773	-17.8892	old
chr8	954722	954820	99	5	0.474698	0.818713	-0.344015	-17.8867	old
chr4	35159903	35159969	67	4	0.519959	0.816465	-0.296505	-17.885	old
chr13	62993954	62994105	152	4	0.364521	0.733138	-0.368616	-17.8625	old
chr16	66763618	66763818	201	5	0.277946	0.661849	-0.383903	-17.8621	old
chr15	30699853	30699975	123	4	0.56088	0.90421	-0.34333	-17.8133	old
chr1	63130047	63130244	198	4	0.889391	0.517503	0.371888	17.7246	old
chr1	92684093	92684226	134	4	0.228128	0.652235	-0.424107	-17.6805	old
chr5	60117633	60117778	146	4	0.350329	0.0282899	0.322039	17.6745	old
chr4	40206469	40206542	74	4	0.95967	0.621211	0.338459	17.6545	old
chr1	33671481	33671543	63	5	0.275904	0.620068	-0.344164	-17.6182	old
chr17	70132056	70132154	99	4	0.264221	0.599419	-0.335198	-17.6164	old
chr18	71532313	71532396	84	5	0.520645	0.226764	0.293881	17.5932	old
chr6	114895770	114895937	168	4	0.482756	0.0424985	0.440258	17.587	old
chr2	155204524	155204760	237	4	0.393063	0.0447441	0.348319	17.5456	old
chr19	17419083	17419141	59	5	0.82512	0.383759	0.441361	17.5132	old
chr6	144306412	144306602	191	4	0.632159	0.2662	0.365959	17.4814	old
chr15	64676358	64676554	197	4	0.0998085	0.565634	-0.465826	-17.4245	old
chr3	78066484	78066732	249	4	0.437262	0.775167	-0.337905	-17.4231	old
chr10	89474041	89474264	224	4	0.576576	0.889435	-0.312859	-17.3449	old
chr1	164559463	164559694	232	4	0.762928	0.385019	0.377909	17.3199	old
chr5	148077336	148077437	102	4	0.502517	0.859402	-0.356886	-17.3086	old
chr3	93077486	93077595	110	4	0.424442	0.812325	-0.387883	-17.2742	old
chr1	91067594	91068071	478	4	0.73495	0.387587	0.347363	17.2198	old
chr5	169332082	169332282	201	4	0.630909	0.210398	0.420511	17.1678	old
chr5	148188814	148188871	58	5	0.573165	0.862587	-0.289422	-17.1378	old
chr11	68047326	68047559	234	4	0.80594	0.294815	0.511125	17.0922	old
chr6	103493219	103493380	162	4	0.381235	0.742416	-0.361181	-17.0554	old
chr14	115920307	115920493	187	4	0.849104	0.381652	0.467451	17.044	old
chr4	138069204	138069442	239	4	0.324829	0.729667	-0.404838	-17.0302	old
chr15	74462800	74462855	56	4	0.143857	0.446008	-0.302151	-17.0234	old
chr4	120103751	120103806	56	4	0.541499	0.0917381	0.449761	17.0136	old
chr11	49669277	49669333	57	5	0.361914	0.670797	-0.308883	-17	old
chr17	44739339	44739460	122	5	0.327704	0.694892	-0.367188	-16.9918	old
chr4	110321515	110321718	204	4	0.810295	0.502048	0.308248	16.987	old
chr20	34868964	34869098	135	4	0.059587	0.373571	-0.313984	-16.9645	old
chr4	136480252	136480363	112	5	0.624896	0.24642	0.378475	16.956	old
chr1	79603243	79603304	62	5	0.401499	0.656547	-0.255048	-16.9373	old
chr11	107938265	107938492	228	4	0.352844	0.780021	-0.427177	-16.9325	old
chr1	111971929	111972132	204	4	0.52151	0.782569	-0.261059	-16.9045	old
chr4	136760577	136760657	81	4	0.104128	0.639038	-0.53491	-16.8831	old
chr12	28154052	28154106	55	5	0.2544	0.626255	-0.371854	-16.8648	old
chr5	130311475	130311581	107	4	0.311629	0.619027	-0.307398	-16.8279	old
chr7	110328992	110329128	137	4	0.477116	0.793496	-0.31638	-16.8122	old
chr4	156989199	156989397	199	4	0.564862	0.873541	-0.308679	-16.8091	old
chr4	31802971	31803107	137	4	0.83484	0.457801	0.377038	16.782	old
chr17	33947049	33947264	216	4	0.0292937	0.339802	-0.310509	-16.7605	old
chr5	55800276	55800434	159	4	0.824147	0.369815	0.454333	16.7464	old
chr3	48234302	48234386	85	4	0.162203	0.4819	-0.319697	-16.7199	old
chr3	152147487	152147542	56	4	0.148872	0.530677	-0.381805	-16.6917	old
chr12	34608511	34608717	207	4	0.529858	0.148625	0.381233	16.6857	old
chr4	45556326	45556666	341	4	0.712513	0.357217	0.355297	16.6806	old
chr1	92701198	92701263	66	5	0.507775	0.849136	-0.341361	-16.6624	old
chr8	138935270	138935356	87	4	0.364685	0.860629	-0.495944	-16.6552	old
chr8	118918172	118918301	130	4	0.670464	0.278114	0.39235	16.6265	old
chr2	77351277	77351446	170	4	0.0545219	0.513703	-0.459181	-16.5562	old
chr12	43025252	43026190	939	4	0.359819	0.673489	-0.31367	-16.5228	old
chr10	18735232	18735495	264	4	0.314421	0.695146	-0.380726	-16.5144	old
chr8	120474892	120475064	173	4	0.334345	0.697256	-0.362911	-16.5067	old
chr11	65330343	65330530	188	4	0.28999	0.741879	-0.45189	-16.4786	old
chr11	81751080	81751292	213	4	0.293923	0.696297	-0.402374	-16.4772	old
chr11	86815614	86815739	126	4	0.0288048	0.337612	-0.308807	-16.4677	old
chr7	77009161	77009369	209	4	0.323031	0.66191	-0.338879	-16.455	old
chr2	124181169	124181356	188	4	0.41044	0.727233	-0.316793	-16.4146	old
chr17	44778923	44779118	196	4	0.319232	0.621937	-0.302704	-16.4108	old
chr17	66055709	66055916	208	4	0.0328421	0.412825	-0.379983	-16.3905	old
chr5	152753694	152753861	168	4	0.870718	0.567249	0.30347	16.3853	old
chr20	11828573	11828700	128	4	0.647789	0.92556	-0.277771	-16.3814	old
chr4	104184919	104185226	308	4	0.367905	0.0344105	0.333495	16.3511	old
chr18	67950552	67950618	67	4	0.270534	0.698086	-0.427551	-16.35	old
chr7	3829610	3829684	75	5	0.462151	0.83985	-0.377699	-16.3121	old
chr12	4299947	4300042	96	4	0.37437	0.0332544	0.341115	16.2929	old
chr17	21899884	21900135	252	4	0.613554	0.253441	0.360113	16.2766	old
chr5	67510154	67510476	323	4	0.115009	0.496392	-0.381383	-16.273	old
chr8	60690896	60691001	106	4	0.0355841	0.450058	-0.414474	-16.2725	old
chr5	128438579	128438707	129	4	0.371145	0.0528699	0.318275	16.2621	old
chr14	113164293	113164383	91	4	0.522632	0.8587	-0.336068	-16.2559	old
chr7	80912089	80912225	137	4	0.463645	0.822093	-0.358448	-16.1996	old
chr15	54835247	54835480	234	4	0.52034	0.178536	0.341804	16.1258	old
chr5	68197316	68197548	233	4	0.407887	0.0815743	0.326313	16.1004	old
chr12	59960132	59960309	178	4	0.781179	0.328764	0.452415	16.0995	old
chr17	59023386	59023476	91	4	0.502371	0.032441	0.46993	16.0831	old
chr13	18034890	18034946	57	5	0.829192	0.502153	0.327039	16.0779	old
chr11	118768580	118768673	94	4	0.374632	0.78418	-0.409549	-16.0373	old
chr6	92484527	92484739	213	4	0.0359409	0.380345	-0.344404	-15.9895	old
chr4	51006295	51006345	51	5	0.93578	0.659871	0.275909	15.9857	old
chr3	66211587	66211751	165	4	0.658756	0.153685	0.505071	15.9838	old
chr20	17607242	17607373	132	5	0.439395	0.885598	-0.446203	-15.9207	old
chr14	47608147	47608392	246	4	0.60455	0.182073	0.422478	15.8635	old
chr5	62339914	62340035	122	4	0.500102	0.780291	-0.280189	-15.8552	old
chr5	104761231	104761409	179	4	0.579291	0.918011	-0.33872	-15.8136	old
chr19	15215096	15215271	176	4	0.0418777	0.362965	-0.321087	-15.7814	old
chr9	71598389	71598584	196	4	0.375855	0.671568	-0.295713	-15.774	old
chr11	48212264	48212486	223	4	0.100353	0.54953	-0.449176	-15.7612	old
chr2	183011303	183011381	79	4	0.341663	0.66626	-0.324597	-15.7467	old
chr11	82112784	82112922	139	4	0.506137	0.876451	-0.370314	-15.7415	old
chr5	109682246	109682404	159	4	0.438123	0.782205	-0.344082	-15.6741	old
chr11	54463039	54463105	67	5	0.43311	0.0553397	0.37777	15.6398	old
chr1	106277350	106277579	230	4	0.730787	0.426165	0.304622	15.6248	old
chr2	64186248	64186331	84	4	0.71293	0.415515	0.297415	15.6065	old
chr6	82408307	82408423	117	4	0.158803	0.561032	-0.402229	-15.5836	old
chr7	116364142	116364303	162	4	0.542249	0.118501	0.423748	15.5679	old
chr5	144820589	144820644	56	5	0.5329	0.822696	-0.289796	-15.5016	old
chr17	29499906	29500513	608	4	0.486405	0.829923	-0.343519	-15.4754	old
chr1	138477948	138478050	103	4	0.318308	0.731823	-0.413514	-15.4362	old
chr12	64893848	64893969	122	4	0.478176	0.869819	-0.391644	-15.4183	old
chr9	89024951	89025180	230	4	0.61865	0.161492	0.457158	15.3689	old
chr12	74326206	74326358	153	4	0.392314	0.756402	-0.364088	-15.3618	old
chr18	29923061	29923114	54	4	0.295986	0.623731	-0.327745	-15.3553	old
chr11	79968836	79969003	168	4	0.110699	0.415878	-0.305179	-15.3506	old
chr3	129274726	129274913	188	4	0.308137	0.756175	-0.448038	-15.3485	old
chr14	28055047	28055106	60	4	0.229027	0.651942	-0.422915	-15.3479	old
chr2	33081024	33081246	223	4	0.372464	0.872527	-0.500063	-15.3144	old
chr7	169500515	169500601	87	5	0.293261	0.664099	-0.370838	-15.2691	old
chr4	120117279	120117438	160	4	0.543663	0.0877261	0.455936	15.2617	old
chr18	35075819	35075947	129	4	0.434555	0.786329	-0.351775	-15.2477	old
chr4	47347563	47347627	65	4	0.301152	0.683637	-0.382485	-15.2464	old
chr7	4709435	4709509	75	4	0.790369	0.213458	0.576911	15.234	old
chr7	84217137	84217192	56	4	0.788384	0.361537	0.426847	15.2037	old
chr14	43642739	43642882	144	4	0.280367	0.63466	-0.354293	-15.1512	old
chr5	68446267	68446383	117	4	0.314822	0.690923	-0.376101	-15.0523	old
chr1	105680065	105680186	122	4	0.48508	0.11359	0.37149	15.0254	old
chr2	31805796	31806012	217	4	0.519889	0.0391932	0.480696	15.0048	old
chr11	40206341	40206580	240	4	0.188346	0.590809	-0.402463	-14.9323	old
chr17	34924629	34924757	129	4	0.201385	0.603176	-0.401791	-14.9127	old
chr16	70384696	70384750	55	4	0.324104	0.757767	-0.433664	-14.9076	old
chr12	9976701	9976760	60	5	0.8684	0.465947	0.402453	14.8635	old
chr2	96732174	96732228	55	4	0.787053	0.381375	0.405678	14.8416	old
chr2	161696437	161696606	170	4	0.54032	0.872899	-0.332579	-14.8312	old
chr7	13510142	13510204	63	4	0.312838	0.704951	-0.392113	-14.7929	old
chr7	142726614	142726686	73	4	0.52049	0.8795	-0.35901	-14.7917	old
chr4	77245715	77245901	187	4	0.389825	0.791553	-0.401729	-14.7644	old
chr17	53134640	53134753	114	4	0.498261	0.15478	0.343481	14.7554	old
chr10	29976154	29976205	52	5	0.800676	0.478513	0.322162	14.7471	old
chr11	60618459	60618702	244	4	0.0518202	0.44067	-0.38885	-14.7343	old
chr9	5622765	5622932	168	4	0.0914426	0.545938	-0.454495	-14.7243	old
chr3	84616157	84616212	56	4	0.298975	0.756916	-0.457941	-14.6657	old
chr10	29859517	29859571	55	4	0.52181	0.887632	-0.365822	-14.6408	old
chr3	67102539	67102696	158	4	0.480165	0.842364	-0.362198	-14.5849	old
chr12	14929543	14929707	165	4	0.233164	0.702882	-0.469718	-14.5843	old
chr9	97680697	97680826	130	4	0.523652	0.925805	-0.402153	-14.584	old
chr7	5839856	5839917	62	4	0.706873	0.293735	0.413138	14.5343	old
chr12	56504364	56504533	170	4	0.322242	0.645169	-0.322926	-14.5017	old
chr11	92831126	92831191	66	4	0.746864	0.41399	0.332874	14.4672	old
chr1	191277648	191277712	65	4	0.822881	0.414462	0.408419	14.3954	old
chr17	57695967	57696101	135	4	0.166899	0.510587	-0.343688	-14.3857	old
chr1	160603581	160603632	52	4	0.855361	0.467335	0.388026	14.3738	old
chr5	84070783	84070848	66	4	0.416484	0.755571	-0.339087	-14.3657	old
chr11	106222337	106222425	89	4	0.750729	0.407197	0.343532	14.357	old
chr7	169257647	169257708	62	4	0.0523638	0.374479	-0.322115	-14.3387	old
chr2	91251002	91251140	139	4	0.94624	0.565616	0.380624	14.3359	old
chr6	11284831	11284884	54	4	0.210878	0.563774	-0.352897	-14.2781	old
chr2	98706369	98706470	102	4	0.213609	0.598819	-0.38521	-14.0736	old
chr14	90161748	90161808	61	4	0.473844	0.878426	-0.404582	-14.0578	old
chr17	5778503	5778561	59	4	0.285624	0.681037	-0.395414	-13.8319	old
chr5	147442135	147442185	51	4	0.555764	0.155903	0.399861	13.7806	old
chr1	187257707	187257848	142	4	0.596231	0.278189	0.318041	13.7764	old
chr6	70244730	70244872	143	4	0.0247624	0.509805	-0.485042	-13.6604	old
chr1	63929138	63929333	196	4	0.850259	0.422638	0.427621	13.636	old
chr9	49684537	49684587	51	4	0.853288	0.416869	0.436419	13.6131	old
chr15	7289076	7289295	220	4	0.371543	0.748146	-0.376602	-13.5691	old
chr18	61306034	61306314	281	4	0.656901	0.485753	0.171148	13.501	old
chr4	119452208	119452297	90	4	0.692478	0.274333	0.418145	13.4245	old
chr6	98053280	98053425	146	4	0.692109	0.269689	0.422421	13.1659	old
chr7	168946796	168948018	1223	5	0.526173	0.783475	-0.257301	-11.1305	old
chr5	57260039	57260555	517	6	0.521985	0.610402	-0.0884173	-10.9025	old
chr1	77157251	77157733	483	4	0.282235	0.29272	-0.010485	10.3714	old
chr15	49396817	49397218	402	5	0.666327	0.473903	0.192425	9.75939	old
chr7	38401149	38401804	656	4	0.641239	0.561446	0.0797931	7.60201	old
chr6	75693744	75694280	537	4	0.65719	0.782578	-0.125388	-7.44012	old
chr4	150961863	150962135	273	4	0.559455	0.4421	0.117354	7.25297	old
chr13	101295953	101296421	469	6	0.50715	0.714301	-0.207151	-4.44446	old
chr9	86326089	86326361	273	4	0.420371	0.459532	-0.0391616	-4.14723	old
chr17	40445305	40445603	299	5	0.508826	0.431735	0.077091	3.34577	old
chr6	155504225	155504624	400	4	0.532203	0.476733	0.0554699	1.37654	old
chr14	58517368	58518719	1352	4	0.490711	0.481269	0.00944174	1.1664	old
chr4	109110130	109110394	265	4	0.307986	0.37089	-0.062904	1.12108	old
chr2	79806380	79806778	399	4	0.442157	0.422377	0.0197799	1.09361	old
chr20	59268494	59268762	269	4	0.760505	0.633497	0.127008	0.761709	old
chrX	46540311	46541979	1669	416	0.55082	0.154569	0.396251	2115.37	old
chrX	150668488	150670318	1831	344	0.521853	0.109401	0.412452	1973.61	old
chrX	48950515	48952518	2004	390	0.496518	0.137901	0.358618	1835	old
chrX	150089572	150091106	1535	322	0.643563	0.242646	0.400917	1712.22	old
chrX	48801521	48802991	1471	246	0.593152	0.129185	0.463967	1586.02	old
chrX	68537407	68540077	2671	278	0.404482	0.0760856	0.328396	1530.82	old
chrX	72016957	72018369	1413	268	0.535606	0.147181	0.388425	1458.78	old
chrX	115523066	115524599	1534	263	0.533394	0.160724	0.37267	1424.6	old
chrX	112233386	112234839	1454	183	0.531264	0.896487	-0.365223	-1214.34	old
chrX	39934609	39937068	2460	220	0.53971	0.898807	-0.359097	-1199.7	old
chrX	115883587	115885075	1489	232	0.52607	0.151066	0.375004	1188.25	old
chrX	65868291	65869595	1305	250	0.514332	0.147847	0.366485	1142.69	old
chrX	12608361	12610921	2561	234	0.447494	0.104061	0.343433	1141.43	old
chrX	49256526	49257629	1104	173	0.522146	0.133332	0.388814	1088.07	old
chrX	11290742	11292257	1516	239	0.552224	0.174313	0.377912	1085.18	old
chrX	18116216	18117273	1058	229	0.490877	0.144957	0.34592	1061.31	old
chrX	46799558	46801418	1861	193	0.491013	0.12241	0.368603	1054.76	old
chrX	47103906	47105369	1464	220	0.488688	0.150092	0.338596	1019.3	old
chrX	116044628	116045849	1222	217	0.560515	0.163314	0.397202	1017.13	old
chrX	126232465	126233747	1283	244	0.525278	0.190416	0.334862	984.121	old
chrX	49667340	49668021	682	164	0.57672	0.124974	0.451746	961.827	old
chrX	24296282	24297398	1117	213	0.512938	0.156198	0.356739	946.073	old
chrX	36931697	36932506	810	214	0.644258	0.281406	0.362852	939.558	old
chrX	70968001	70969932	1932	134	0.449245	0.880437	-0.431192	-935.012	old
chrX	12444643	12445529	887	208	0.50654	0.15925	0.34729	928.552	old
chrX	130812973	130813804	832	184	0.557463	0.174705	0.382758	928.51	old
chrX	147357158	147358175	1018	200	0.523018	0.132357	0.390661	924.395	old
chrX	130633934	130635704	1771	179	0.437429	0.111956	0.325473	908.986	old
chrX	52648278	52649716	1439	202	0.471728	0.126176	0.345552	906.084	old
chrX	145967680	145968871	1192	174	0.496288	0.115054	0.381234	889.973	old
chrX	147134074	147134887	814	168	0.638478	0.20305	0.435429	887.04	old
chrX	49715375	49716519	1145	194	0.465043	0.132498	0.332545	872.282	old
chrX	116076301	116077746	1446	176	0.430645	0.0988971	0.331747	854.659	old
chrX	53911928	53913105	1178	215	0.48632	0.157876	0.328444	851.286	old
chrX	68272983	68274373	1391	167	0.402997	0.0968637	0.306134	841.713	old
chrX	130721191	130722257	1067	198	0.483032	0.152408	0.330623	819.166	old
chrX	48529809	48530797	989	142	0.561614	0.129257	0.432357	815.262	old
chrX	116463383	116464259	877	166	0.439975	0.100699	0.339275	814.409	old
chrX	47607789	47608698	910	140	0.487959	0.100288	0.387671	800.128	old
chrX	151079382	151080522	1141	186	0.438829	0.129156	0.309673	798.232	old
chrX	49177729	49178968	1240	142	0.459284	0.104948	0.354336	780.934	old
chrX	17476104	17477328	1225	166	0.506578	0.143095	0.363483	776.871	old
chrX	53771138	53771898	761	154	0.451494	0.100252	0.351242	768.572	old
chrX	136136578	136137186	609	156	0.59765	0.196	0.40165	763.351	old
chrX	38388413	38389338	926	178	0.540924	0.195475	0.345449	760.762	old
chrX	48695165	48696095	931	162	0.548781	0.169565	0.379216	754.284	old
chrX	54726228	54727818	1591	149	0.46304	0.0995476	0.363493	748.078	old
chrX	54542101	54543692	1592	152	0.420684	0.104514	0.31617	746.885	old
chrX	132995719	132997066	1348	156	0.394107	0.0880862	0.30602	739.31	old
chrX	48887035	48887851	817	140	0.511408	0.121349	0.390059	735.419	old
chrX	103957804	103959174	1371	151	0.451024	0.103727	0.347296	735.275	old
chrX	74831359	74832165	807	165	0.465621	0.114863	0.350758	730.499	old
chrX	116236810	116237899	1090	142	0.410553	0.0828127	0.32774	729.202	old
chrX	47507081	47507940	860	119	0.543305	0.112624	0.430681	724.249	old
chrX	133165595	133166998	1404	143	0.408593	0.101919	0.306674	723.722	old
chrX	106481061	106481753	693	154	0.492194	0.134873	0.357321	721.529	old
chrX	115246586	115247654	1069	180	0.433542	0.123417	0.310126	713.363	old
chrX	52832992	52834382	1391	138	0.489498	0.122367	0.367131	710.498	old
chrX	146899015	146899777	763	155	0.581838	0.215754	0.366084	708.221	old
chrX	116171534	116172676	1143	121	0.488862	0.104069	0.384793	701.858	old
chrX	150402993	150403922	930	160	0.527621	0.174705	0.352917	701.663	old
chrX	115559225	115559775	551	144	0.582349	0.172524	0.409826	688.27	old
chrX	126103027	126103972	946	154	0.459077	0.121167	0.33791	686.771	old
chrX	99339511	99340505	995	142	0.517068	0.135073	0.381995	683.85	old
chrX	100476184	100477018	835	146	0.478636	0.122307	0.356329	676.973	old
chrX	48565989	48566905	917	128	0.441065	0.113248	0.327817	668.42	old
chrX	126363255	126364437	1183	163	0.482291	0.141645	0.340646	666.92	old
chrX	127995799	127997473	1675	104	0.525355	0.910544	-0.385189	-659.286	old
chrX	126159484	126160586	1103	131	0.404238	0.0858231	0.318415	659.025	old
chrX	65534302	65535358	1057	147	0.445226	0.126995	0.318231	659.011	old
chrX	47568138	47568716	579	140	0.56423	0.151821	0.412409	655.87	old
chrX	122391066	122391701	636	166	0.541677	0.201293	0.340383	655.284	old
chrX	150318616	150319503	888	141	0.489155	0.123518	0.365637	654.282	old
chrX	23843216	23844237	1022	128	0.446142	0.109419	0.336723	650.299	old
chrX	134864418	134865264	847	172	0.4621	0.15649	0.30561	645.106	old
chrX	100915649	100916570	922	146	0.488122	0.144324	0.343798	639.275	old
chrX	51724854	51726070	1217	126	0.459445	0.1308	0.328645	634.762	old
chrX	145567402	145568316	915	141	0.46717	0.131777	0.335393	634.207	old
chrX	39932763	39934117	1355	116	0.493346	0.851233	-0.357887	-631.349	old
chrX	38152582	38153524	943	162	0.427997	0.14336	0.284636	626.596	old
chrX	150352046	150352983	938	152	0.450079	0.131326	0.318753	624.179	old
chrX	151841732	151843066	1335	133	0.418748	0.105224	0.313524	622.701	old
chrX	46874670	46875312	643	153	0.616969	0.288043	0.328925	618.807	old
chrX	37482961	37483526	566	133	0.557987	0.17409	0.383897	615.474	old
chrX	68496031	68496685	655	142	0.492346	0.168024	0.324323	605.311	old
chrX	146983682	146984130	449	140	0.580926	0.226325	0.354602	602.485	old
chrX	49100905	49101680	776	138	0.500269	0.148183	0.352086	596.139	old
chrX	100772149	100772946	798	131	0.479189	0.139136	0.340053	595.366	old
chrX	100826855	100827581	727	141	0.470939	0.149532	0.321408	594.147	old
chrX	49159263	49160040	778	129	0.496818	0.144195	0.352622	594.064	old
chrX	115745433	115746119	687	145	0.497313	0.170797	0.326516	593.086	old
chrX	148843010	148843848	839	130	0.487876	0.12599	0.361886	589.666	old
chrX	54981743	54983188	1446	141	0.400184	0.111134	0.28905	588.528	old
chrX	114616288	114617297	1010	128	0.483917	0.145882	0.338034	583.467	old
chrX	116143996	116145242	1247	124	0.41841	0.118417	0.299994	583.28	old
chrX	132065458	132066147	690	123	0.430122	0.105882	0.32424	582.996	old
chrX	62147309	62148362	1054	124	0.453991	0.109548	0.344443	581.524	old
chrX	146382721	146383409	689	134	0.475708	0.132672	0.343036	580.302	old
chrX	82997165	82998369	1205	131	0.461252	0.140986	0.320266	579.966	old
chrX	126420855	126421855	1001	134	0.407225	0.100169	0.307055	577.468	old
chrX	24524562	24525191	630	126	0.443445	0.134947	0.308498	573.228	old
chrX	47946236	47947225	990	108	0.456275	0.102765	0.353509	572.824	old
chrX	54266651	54267682	1032	136	0.445189	0.120424	0.324765	572.039	old
chrX	133167857	133168401	545	139	0.403248	0.131854	0.271394	571.332	old
chrX	127951501	127953072	1572	88	0.437715	0.869992	-0.432277	-565.746	old
chrX	149449609	149450263	655	123	0.506408	0.146859	0.359549	551.16	old
chrX	46510298	46511298	1001	114	0.460641	0.110309	0.350331	546.513	old
chrX	65471252	65472271	1020	131	0.423956	0.119445	0.304511	546.081	old
chrX	20020348	20020797	450	143	0.542617	0.227303	0.315314	536.294	old
chrX	143932373	143933203	831	102	0.50176	0.132242	0.369518	533.492	old
chrX	130257974	130258510	537	106	0.605679	0.178344	0.427335	531.397	old
chrX	49069779	49070499	721	112	0.485766	0.120633	0.365133	530.042	old
chrX	71703551	71704306	756	114	0.480675	0.123103	0.357572	527.102	old
chrX	52741185	52742280	1096	112	0.447252	0.0987785	0.348474	526.466	old
chrX	15016117	15016729	613	115	0.445731	0.113365	0.332367	525.86	old
chrX	151121981	151123029	1049	105	0.47189	0.119211	0.352679	525.254	old
chrX	48997213	48998417	1205	104	0.408279	0.0988804	0.309399	523.533	old
chrX	105515568	105516111	544	126	0.522362	0.158551	0.363811	521.344	old
chrX	48011922	48012624	703	94	0.534356	0.142437	0.391919	519.722	old
chrX	55347377	55348345	969	116	0.407937	0.111669	0.296268	511.698	old
chrX	48586964	48587714	751	104	0.471776	0.123984	0.347792	509.269	old
chrX	120203757	120204874	1118	107	0.398349	0.105477	0.292873	508.971	old
chrX	51564754	51565459	706	122	0.426329	0.11855	0.307779	508.463	old
chrX	150838022	150838777	756	122	0.476797	0.163944	0.312852	505.763	old
chrX	133038635	133039558	924	101	0.457931	0.119566	0.338365	503.24	old
chrX	39989748	39990595	848	121	0.544498	0.871143	-0.326645	-499.718	old
chrX	48465625	48466245	621	121	0.393123	0.118122	0.275001	499.59	old
chrX	72571037	72572042	1006	117	0.453287	0.142762	0.310525	498.642	old
chrX	128020692	128022604	1913	73	0.442545	0.90044	-0.457895	-497.161	old
chrX	67334453	67335103	651	102	0.465237	0.116704	0.348533	497.141	old
chrX	80293894	80294843	950	122	0.561047	0.233188	0.327859	493.267	old
chrX	23718112	23718592	481	122	0.423604	0.112626	0.310977	493.122	old
chrX	21714845	21715487	643	84	0.510419	0.123222	0.387197	493.11	old
chrX	119947263	119948141	879	110	0.377607	0.096771	0.280836	483.216	old
chrX	37378929	37379486	558	123	0.473746	0.147991	0.325755	481.403	old
chrX	145532909	145533397	489	97	0.407143	0.0910582	0.316085	473.937	old
chrX	130814831	130815330	500	113	0.458209	0.143673	0.314536	472.105	old
chrX	54091945	54092908	964	117	0.476906	0.166398	0.310507	465.733	old
chrX	21612572	21613290	719	83	0.499465	0.10318	0.396285	465.575	old
chrX	68105447	68106186	740	96	0.482761	0.136909	0.345852	459.624	old
chrX	70256664	70257601	938	88	0.454395	0.120213	0.334181	458.92	old
chrX	127972036	127973697	1662	86	0.5332	0.885899	-0.352699	-457.234	old
chrX	10719300	10720034	735	106	0.444456	0.115127	0.329329	455.84	old
chrX	99225645	99226589	945	95	0.404712	0.0959086	0.308804	454.696	old
chrX	150281784	150282167	384	110	0.574394	0.19327	0.381124	453.416	old
chrX	52709928	52710469	542	120	0.40531	0.132234	0.273076	451.666	old
chrX	56607809	56608739	931	68	0.463672	0.898005	-0.434333	-451.555	old
chrX	61297842	61299263	1422	94	0.475812	0.148345	0.327467	447.77	old
chrX	14553024	14553614	591	98	0.481812	0.138882	0.34293	444.912	old
chrX	136135933	136136498	566	116	0.491483	0.154109	0.337373	444.161	old
chrX	74587651	74588881	1231	84	0.358001	0.0664006	0.291601	442.545	old
chrX	40669000	40669645	646	92	0.616845	0.223541	0.393303	442.43	old
chrX	97626117	97626928	812	91	0.466324	0.116399	0.349925	439.113	old
chrX	126599631	126600379	749	98	0.432731	0.123778	0.308953	438.032	old
chrX	21419751	21420299	549	107	0.571821	0.210106	0.361715	437.119	old
chrX	99787558	99788127	570	101	0.522716	0.16136	0.361357	435.254	old
chrX	24834363	24837192	2830	80	0.550138	0.889574	-0.339436	-435.004	old
chrX	49036408	49037051	644	102	0.527999	0.177485	0.350514	432.182	old
chrX	131341776	131342470	695	111	0.48728	0.179065	0.308215	425.781	old
chrX	53414269	53415102	834	104	0.451612	0.14916	0.302453	422.294	old
chrX	57353027	57353640	614	100	0.419868	0.111945	0.307923	420.524	old
chrX	39984699	39985516	818	106	0.289316	0.655317	-0.366001	-419.603	old
chrX	97900543	97901221	679	89	0.460702	0.123849	0.336853	413.204	old
chrX	150275885	150276375	491	114	0.493082	0.184511	0.308571	412.619	old
chrX	150284895	150285363	469	110	0.519734	0.205606	0.314128	410.19	old
chrX	68168851	68169703	853	81	0.398676	0.0887339	0.309942	408.474	old
chrX	39924072	39924748	677	95	0.488451	0.840469	-0.352017	-404.65	old
chrX	23581908	23582811	904	86	0.52202	0.158085	0.363936	403.657	old
chrX	116840424	116840852	429	104	0.484581	0.19778	0.286801	402.59	old
chrX	65722987	65723450	464	90	0.541226	0.19797	0.343256	402.142	old
chrX	54379541	54380348	808	94	0.457201	0.135934	0.321267	399.118	old
chrX	128726352	128727068	717	89	0.4348	0.120414	0.314386	398.425	old
chrX	116523082	116523686	605	90	0.544763	0.175654	0.369109	397.789	old
chrX	114765952	114766437	486	107	0.522566	0.21557	0.306996	396.678	old
chrX	49123487	49124154	668	85	0.385222	0.105469	0.279752	396.542	old
chrX	47193954	47194460	507	96	0.437555	0.137228	0.300327	395.07	old
chrX	114617660	114618737	1078	78	0.428662	0.101255	0.327407	392.041	old
chrX	82892846	82893794	949	76	0.361108	0.0701143	0.290993	392.03	old
chrX	48910830	48911440	611	99	0.516667	0.185241	0.331426	391.722	old
chrX	129684376	129684779	404	97	0.477605	0.164822	0.312783	389.97	old
chrX	128034087	128035822	1736	68	0.493873	0.88425	-0.390377	-389.724	old
chrX	47428407	47428939	533	93	0.440186	0.14608	0.294106	388.497	old
chrX	100247280	100248155	876	92	0.393463	0.111361	0.282102	387.724	old
chrX	11388286	11388811	526	93	0.471655	0.133774	0.337882	386.441	old
chrX	127989804	127991265	1462	64	0.544968	0.907795	-0.362827	-379.716	old
chrX	55877180	55878055	876	80	0.368301	0.0918903	0.276411	379.34	old
chrX	72229215	72229915	701	75	0.406674	0.0910389	0.315635	376.336	old
chrX	126235729	126236205	477	91	0.564739	0.213268	0.35147	376.028	old
chrX	150319985	150320895	911	84	0.387267	0.0915334	0.295734	375.119	old
chrX	126206866	126207438	573	72	0.490709	0.131626	0.359083	374.617	old
chrX	48512037	48512570	534	77	0.500696	0.136881	0.363815	370.166	old
chrX	115850818	115851391	574	82	0.38255	0.0957282	0.286822	368.425	old
chrX	62452086	62452547	462	92	0.506788	0.183965	0.322823	368.119	old
chrX	19745737	19746139	403	96	0.52867	0.187484	0.341186	367.861	old
chrX	116675289	116675753	465	76	0.397519	0.101862	0.295656	366.838	old
chrX	128271292	128272307	1016	86	0.40348	0.109419	0.294061	365.405	old
chrX	98204666	98205203	538	80	0.452849	0.117575	0.335274	362.812	old
chrX	60672962	60673752	791	89	0.43298	0.134687	0.298293	359.547	old
chrX	131382557	131383164	608	79	0.469618	0.149049	0.320569	358.564	old
chrX	66644445	66644933	489	80	0.541339	0.166743	0.374596	357.062	old
chrX	147132024	147132667	644	88	0.509555	0.186535	0.32302	356.065	old
chrX	51303226	51303804	579	82	0.437451	0.12857	0.308882	348.11	old
chrX	149303902	149304459	558	84	0.49521	0.17344	0.32177	347.431	old
chrX	98103461	98103758	298	92	0.593921	0.244142	0.349779	345.645	old
chrX	38622426	38622880	455	93	0.479015	0.160326	0.318688	343.138	old
chrX	81853129	81854011	883	81	0.392634	0.105879	0.286755	338.043	old
chrX	65730824	65731568	745	83	0.432513	0.115268	0.317245	336.796	old
chrX	150415971	150416341	371	82	0.456799	0.123849	0.332951	334.686	old
chrX	143931445	143931878	434	74	0.505832	0.170395	0.335437	332.259	old
chrX	114766902	114767605	704	71	0.420068	0.109631	0.310438	330.442	old
chrX	116457350	116457955	606	69	0.387306	0.105902	0.281404	330.235	old
chrX	126374466	126374825	360	71	0.564288	0.223117	0.341171	326.686	old
chrX	116173139	116173781	643	79	0.47041	0.148607	0.321803	326.214	old
chrX	62280818	62281495	678	72	0.491904	0.135025	0.356879	324.151	old
chrX	146380750	146381177	428	73	0.449058	0.131306	0.317751	322.161	old
chrX	127185940	127186559	620	78	0.408448	0.119726	0.288721	321.584	old
chrX	100816659	100817209	551	71	0.481367	0.127668	0.353699	321.502	old
chrX	116814111	116814877	767	66	0.377808	0.087816	0.289992	317.189	old
chrX	81028837	81029356	520	73	0.473605	0.149993	0.323612	316.891	old
chrX	70014083	70014640	558	76	0.57808	0.218118	0.359963	308.113	old
chrX	56617898	56618783	886	60	0.495012	0.849736	-0.354724	-307.986	old
chrX	49222904	49223461	558	63	0.481381	0.120279	0.361102	302.558	old
chrX	126234163	126234627	465	79	0.489283	0.197131	0.292152	302.465	old
chrX	54090909	54091442	534	61	0.481238	0.137961	0.343276	301.892	old
chrX	121473722	121474317	596	68	0.5132	0.149109	0.364091	300.953	old
chrX	30507078	30507746	669	72	0.444082	0.123874	0.320208	297.906	old
chrX	115759596	115760039	444	71	0.408349	0.107888	0.300461	297.878	old
chrX	149304531	149305018	488	75	0.518687	0.182006	0.336681	295.855	old
chrX	145969697	145970438	742	62	0.448951	0.126244	0.322707	295.264	old
chrX	67182737	67183266	530	66	0.407996	0.095037	0.312959	293.83	old
chrX	67183418	67183966	549	60	0.421471	0.0887518	0.332719	293.71	old
chrX	149053112	149053441	330	86	0.60982	0.26233	0.34749	291.643	old
chrX	116267299	116267755	457	60	0.508954	0.850507	-0.341553	-288.932	old
chrX	68975765	68976216	452	73	0.566754	0.247098	0.319656	288.575	old
chrX	115248252	115248572	321	74	0.411645	0.150563	0.261081	285.221	old
chrX	109529291	109529747	457	62	0.425639	0.11573	0.309909	282.655	old
chrX	126365360	126365716	357	65	0.589219	0.234098	0.355121	279.486	old
chrX	127953567	127954517	951	52	0.56361	0.895166	-0.331556	-279.001	old
chrX	146381817	146382206	390	73	0.454169	0.123141	0.331028	278.476	old
chrX	71382314	71383026	713	69	0.331319	0.0788661	0.252453	275.434	old
chrX	46716256	46716745	490	58	0.540365	0.163642	0.376723	274.252	old
chrX	47087838	47088543	706	63	0.465675	0.15008	0.315595	272.443	old
chrX	49386496	49387148	653	66	0.446886	0.141787	0.305099	271.969	old
chrX	51924054	51924543	490	64	0.463729	0.168197	0.295531	265.783	old
chrX	30173778	30174152	375	68	0.527938	0.219667	0.308272	263.83	old
chrX	47194784	47195440	657	47	0.385978	0.0638214	0.322156	262.438	old
chrX	149777869	149778126	258	73	0.463516	0.146549	0.316967	261.418	old
chrX	116693144	116693633	490	56	0.333853	0.0622242	0.271629	261.208	old
chrX	68358725	68359392	668	64	0.423621	0.0956825	0.327938	261.133	old
chrX	47427805	47428296	492	59	0.431434	0.109457	0.321977	257.212	old
chrX	103885616	103886126	511	62	0.408222	0.121233	0.286989	257.127	old
chrX	101208454	101209071	618	60	0.441641	0.133963	0.307678	256.798	old
chrX	150382677	150383069	393	67	0.551587	0.211687	0.339899	255.953	old
chrX	100245622	100246426	805	38	0.429361	0.0691625	0.360198	255.931	old
chrX	55311793	55312577	785	56	0.405808	0.101106	0.304702	252.284	old
chrX	129225904	129226366	463	55	0.405219	0.12563	0.279588	245.838	old
chrX	39838841	39839504	664	53	0.44408	0.760212	-0.316132	-241.671	old
chrX	68495325	68495857	533	59	0.473099	0.183805	0.289294	239.273	old
chrX	103513370	103513795	426	57	0.421442	0.133273	0.28817	238.961	old
chrX	53770291	53771029	739	54	0.438279	0.139282	0.298998	238.474	old
chrX	105517010	105517497	488	53	0.458411	0.137696	0.320715	233.86	old
chrX	103586228	103586715	488	55	0.373699	0.100471	0.273228	232.624	old
chrX	56127717	56128355	639	54	0.40556	0.120886	0.284674	232.597	old
chrX	20020943	20021451	509	59	0.414028	0.117174	0.296854	227.297	old
chrX	49076462	49077019	558	54	0.474219	0.148846	0.325373	225.406	old
chrX	45714192	45716851	2660	40	0.374631	0.0690955	0.305535	224.145	old
chrX	53413073	53413727	655	49	0.372624	0.0946279	0.277996	223.965	old
chrX	415400	415866	467	54	0.140932	0.515056	-0.374124	-222.985	old
chrX	49186604	49186998	395	55	0.56967	0.228058	0.341612	220.948	old
chrX	74583908	74584350	443	50	0.414381	0.107444	0.306937	217.406	old
chrX	16317584	16318428	845	40	0.559439	0.893797	-0.334358	-216.76	old
chrX	39919112	39919658	547	41	0.358631	0.781569	-0.422938	-216.404	old
chrX	55312891	55313457	567	42	0.434202	0.0896865	0.344516	214.947	old
chrX	61126058	61126438	381	49	0.429436	0.107611	0.321824	212.396	old
chrX	51923183	51923670	488	49	0.429342	0.140528	0.288814	210.89	old
chrX	23845225	23845913	689	46	0.378965	0.0897406	0.289224	210.241	old
chrX	100917077	100917717	641	52	0.506443	0.177682	0.328761	209.519	old
chrX	147135216	147135848	633	46	0.378204	0.104987	0.273217	208.751	old
chrX	135897293	135897618	326	54	0.51568	0.221294	0.294386	207.564	old
chrX	23502812	23503588	777	39	0.437106	0.0971969	0.339909	207.274	old
chrX	54659675	54660150	476	46	0.359636	0.0937142	0.265921	203.113	old
chrX	150276709	150277062	354	54	0.527587	0.204648	0.322939	200.97	old
chrX	126040126	126041033	908	43	0.435369	0.11003	0.325339	197.747	old
chrX	131071629	131072101	473	48	0.34702	0.0851758	0.261844	197.458	old
chrX	54660205	54660716	512	41	0.362364	0.0965103	0.265853	196.788	old
chrX	131317693	131317987	295	55	0.495983	0.174858	0.321125	194.761	old
chrX	19100998	19101566	569	41	0.467565	0.134563	0.333002	194.698	old
chrX	48567168	48567526	359	45	0.405332	0.132626	0.272706	194.285	old
chrX	112231461	112231704	244	45	0.567102	0.860818	-0.293715	-193.488	old
chrX	127985139	127985950	812	41	0.412111	0.774165	-0.362054	-192.279	old
chrX	55672731	55673149	419	46	0.383909	0.104642	0.279267	189.622	old
chrX	39925305	39926574	1270	41	0.513993	0.848055	-0.334062	-189.534	old
chrX	73163328	73163724	397	45	0.54295	0.199655	0.343295	189.042	old
chrX	61124982	61125366	385	48	0.502501	0.166088	0.336413	188.226	old
chrX	57563404	57563981	578	39	0.423277	0.0988266	0.32445	188.196	old
chrX	46542136	46542890	755	39	0.474055	0.152965	0.32109	188.14	old
chrX	48738051	48738364	314	49	0.401478	0.107364	0.294114	187.494	old
chrX	98298846	98299234	389	38	0.435779	0.106732	0.329047	183.489	old
chrX	72334026	72334549	524	42	0.433335	0.108039	0.325296	182.52	old
chrX	98419977	98420553	577	41	0.453812	0.135739	0.318073	181.543	old
chrX	104674278	104674574	297	47	0.47806	0.206887	0.271174	180.274	old
chrX	40004700	40005310	611	40	0.444305	0.786769	-0.342464	-179.086	old
chrX	115851830	115852187	358	46	0.482113	0.170273	0.31184	176.552	old
chrX	106480365	106480891	527	38	0.356352	0.0790459	0.277307	176.267	old
chrX	69650954	69651276	323	36	0.423151	0.102165	0.320986	175.923	old
chrX	149708885	149709302	418	42	0.470635	0.131079	0.339556	174.618	old
chrX	11043056	11043312	257	48	0.424147	0.135301	0.288846	173.938	old
chrX	128012517	128013388	872	36	0.557817	0.889292	-0.331475	-173.78	old
chrX	45798425	45798869	445	37	0.375183	0.0853303	0.289852	173.579	old
chrX	40857936	40859093	1158	32	0.452731	0.827604	-0.374872	-173.565	old
chrX	126663404	126663758	355	45	0.381227	0.115817	0.26541	173.212	old
chrX	49173357	49173591	235	48	0.520238	0.21176	0.308477	172.058	old
chrX	97508469	97508764	296	40	0.444339	0.153386	0.290953	170.7	old
chrX	60170515	60170935	421	38	0.472284	0.122686	0.349598	170.65	old
chrX	151251491	151251954	464	37	0.390313	0.103128	0.287185	170.359	old
chrX	17594902	17595431	530	45	0.563268	0.256599	0.306668	170.156	old
chrX	47775150	47775444	295	40	0.398609	0.112441	0.286168	169.37	old
chrX	131594182	131594578	397	44	0.421192	0.124357	0.296835	167.061	old
chrX	11388962	11389485	524	36	0.354279	0.0748559	0.279423	165.317	old
chrX	119383698	119384099	402	43	0.4881	0.174712	0.313388	165.253	old
chrX	73017818	73018174	357	36	0.403209	0.0966271	0.306582	165.107	old
chrX	46876026	46876398	373	40	0.385398	0.106575	0.278823	164.585	old
chrX	66528045	66528263	219	44	0.551906	0.225906	0.326	161.136	old
chrX	23976112	23976228	117	41	0.124603	0.429646	-0.305043	-160.456	old
chrX	21130067	21130237	171	42	0.473866	0.15496	0.318907	160.054	old
chrX	106755996	106756336	341	39	0.372555	0.108556	0.263999	159.007	old
chrX	17477686	17478170	485	34	0.40903	0.109773	0.299257	158.75	old
chrX	116522306	116523015	710	39	0.422356	0.12428	0.298075	157.842	old
chrX	56596959	56597530	572	34	0.485499	0.851944	-0.366445	-157.101	old
chrX	120201597	120201919	323	38	0.408411	0.111635	0.296776	156.592	old
chrX	127356221	127356546	326	36	0.377594	0.105839	0.271756	156.504	old
chrX	12612269	12613115	847	28	0.356741	0.0612087	0.295532	155.456	old
chrX	43577374	43577645	272	38	0.509516	0.182502	0.327013	154.633	old
chrX	127342421	127342742	322	42	0.42838	0.152342	0.276037	152.506	old
chrX	67480451	67481021	571	36	0.483896	0.157809	0.326087	150.601	old
chrX	66528775	66529019	245	41	0.483604	0.174017	0.309587	149.08	old
chrX	98220651	98221223	573	31	0.421082	0.0998485	0.321234	149.005	old
chrX	47599997	47600278	282	39	0.536726	0.215311	0.321416	148.129	old
chrX	71383088	71383634	547	33	0.340314	0.0714695	0.268845	147.717	old
chrX	98455501	98455844	344	37	0.394736	0.131312	0.263425	146.781	old
chrX	54171256	54171626	371	34	0.406734	0.11749	0.289245	144.374	old
chrX	147980945	147981311	367	38	0.456479	0.14409	0.312389	144.065	old
chrX	39951662	39952365	704	27	0.543685	0.892271	-0.348586	-143.946	old
chrX	126790924	126791194	271	37	0.379421	0.111277	0.268143	143.286	old
chrX	39486316	39486996	681	30	0.492215	0.831468	-0.339253	-143.236	old
chrX	49171653	49171902	250	36	0.462316	0.158069	0.304247	143.065	old
chrX	47599777	47599943	167	38	0.589354	0.282278	0.307076	142.092	old
chrX	128455117	128455595	479	28	0.390135	0.0919199	0.298215	141.713	old
chrX	19265671	19265921	251	38	0.521727	0.196695	0.325032	141.433	old
chrX	146695378	146695680	303	34	0.439259	0.146214	0.293045	140.455	old
chrX	23137320	23137530	211	36	0.504099	0.182211	0.321887	139.491	old
chrX	128026074	128026357	284	22	0.463152	0.893341	-0.430189	-139.407	old
chrX	106296116	106296499	384	34	0.386784	0.106201	0.280584	139.109	old
chrX	115093784	115094172	389	32	0.596165	0.240803	0.355361	137.771	old
chrX	40306441	40306923	483	35	0.414949	0.790043	-0.375094	-137.634	old
chrX	116464607	116465057	451	32	0.400196	0.10828	0.291916	136.886	old
chrX	64528162	64528466	305	34	0.418047	0.125377	0.29267	135.919	old
chrX	120205099	120205482	384	32	0.330854	0.0802297	0.250624	135.281	old
chrX	100287619	100288543	925	29	0.431125	0.813709	-0.382584	-135.214	old
chrX	101210577	101210761	185	38	0.51107	0.194356	0.316714	134.937	old
chrX	74480774	74481024	251	33	0.418056	0.129418	0.288638	133.607	old
chrX	104369774	104370269	496	31	0.389144	0.0945504	0.294594	131.454	old
chrX	128453069	128453507	439	30	0.344456	0.0771841	0.267272	130.816	old
chrX	48836326	48836469	144	33	0.471219	0.171253	0.299966	129.707	old
chrX	74479319	74479905	587	26	0.421986	0.105704	0.316282	129.271	old
chrX	40931528	40932140	613	22	0.427686	0.107965	0.319721	128.436	old
chrX	67500965	67501313	349	31	0.409627	0.137942	0.271685	127.174	old
chrX	48682571	48682964	394	26	0.405857	0.0908913	0.314966	125.839	old
chrX	56593565	56594099	535	31	0.551617	0.860632	-0.309015	-125.282	old
chrX	128005878	128006249	372	24	0.51144	0.894052	-0.382612	-124.952	old
chrX	71623535	71623851	317	33	0.440506	0.127284	0.313222	124.877	old
chrX	150437940	150438189	250	28	0.468895	0.114919	0.353976	124.122	old
chrX	151123776	151124131	356	29	0.407693	0.111813	0.29588	123.141	old
chrX	131060761	131060963	203	31	0.334387	0.0986485	0.235738	121.816	old
chrX	15528755	15529504	750	20	0.517819	0.126678	0.391141	121.043	old
chrX	128010850	128011134	285	22	0.509827	0.921075	-0.411248	-120.452	old
chrX	30779775	30779915	141	32	0.469657	0.177122	0.292536	119.045	old
chrX	9678407	9678624	218	22	0.438823	0.111993	0.32683	117.023	old
chrX	77896436	77896853	418	24	0.324588	0.0684683	0.256119	116.18	old
chrX	104457355	104457810	456	27	0.421875	0.112872	0.309003	115.919	old
chrX	150402498	150402833	336	28	0.519821	0.184207	0.335615	114.346	old
chrX	39846996	39847454	459	26	0.541264	0.837159	-0.295895	-113.069	old
chrX	47502870	47503232	363	26	0.491098	0.136763	0.354335	112.855	old
chrX	139648659	139648770	112	30	0.555236	0.244918	0.310317	112.526	old
chrX	30779994	30780230	237	29	0.415487	0.131928	0.283559	112.417	old
chrX	147686932	147687179	248	33	0.604172	0.299434	0.304738	111.506	old
chrX	39920250	39921000	751	28	0.459466	0.76673	-0.307264	-111.384	old
chrX	49154754	49155202	449	29	0.407853	0.12775	0.280103	111.278	old
chrX	97415056	97415174	119	29	0.391433	0.124134	0.267299	108.98	old
chrX	69788354	69788578	225	26	0.443289	0.135403	0.307886	107.341	old
chrX	99827580	99827857	278	25	0.340164	0.0893464	0.250818	107.247	old
chrX	74304948	74306713	1766	19	0.616963	0.935841	-0.318878	-107.071	old
chrX	150137315	150137508	194	26	0.411361	0.132011	0.27935	106.946	old
chrX	48904355	48904624	270	26	0.34706	0.0929121	0.254148	106.704	old
chrX	133573953	133574219	267	28	0.413181	0.133723	0.279458	106.13	old
chrX	74734802	74736044	1243	18	0.631178	0.924206	-0.293028	-105.488	old
chrX	62620802	62621450	649	22	0.604156	0.218385	0.385771	105.462	old
chrX	82735542	82736384	843	16	0.594257	0.918009	-0.323751	-105.283	old
chrX	30508624	30508930	307	22	0.4364	0.107185	0.329215	104.326	old
chrX	132597009	132597655	647	25	0.420919	0.141682	0.279237	103.997	old
chrX	19872634	19872804	171	30	0.587161	0.237624	0.349537	103.971	old
chrX	74142239	74142418	180	28	0.465773	0.16851	0.297263	103.673	old
chrX	72744790	72744998	209	27	0.438222	0.130688	0.307534	102.982	old
chrX	150796143	150796399	257	20	0.391578	0.0823039	0.309274	100.747	old
chrX	68360389	68360620	232	26	0.405361	0.116933	0.288428	100.686	old
chrX	19643384	19643709	326	26	0.470397	0.180188	0.290209	100.528	old
chrX	47180579	47180802	224	25	0.378976	0.112925	0.266051	99.6201	old
chrX	77414216	77414616	401	21	0.590868	0.898808	-0.30794	-97.6979	old
chrX	66195088	66195225	138	24	0.442794	0.151145	0.291649	97.6149	old
chrX	71852465	71852570	106	27	0.56049	0.256756	0.303734	96.6905	old
chrX	39653200	39653665	466	25	0.525657	0.822756	-0.297099	-96.6703	old
chrX	151287435	151289815	2381	20	0.609444	0.909479	-0.300035	-96.0407	old
chrX	19266740	19266922	183	24	0.529201	0.222298	0.306902	95.9829	old
chrX	104838898	104839109	212	26	0.428127	0.151815	0.276311	95.8236	old
chrX	50581163	50581324	162	24	0.413173	0.136056	0.277117	95.0706	old
chrX	47598440	47598788	349	17	0.491102	0.113567	0.377535	94.8388	old
chrX	126234866	126235030	165	25	0.432342	0.16796	0.264382	94.7762	old
chrX	49890185	49890869	685	18	0.584346	0.899393	-0.315047	-94.2872	old
chrX	43576797	43576950	154	26	0.449173	0.159145	0.290028	93.8268	old
chrX	39981010	39981154	145	25	0.615906	0.877668	-0.261762	-93.2495	old
chrX	40307101	40307441	341	22	0.544004	0.874326	-0.330322	-93.2206	old
chrX	149623081	149623159	79	25	0.503925	0.211719	0.292206	93.0017	old
chrX	100149347	100149452	106	23	0.325822	0.0859377	0.239884	92.5468	old
chrX	77551931	77552209	279	23	0.417012	0.141885	0.275127	92.1102	old
chrX	116768034	116768234	201	22	0.443614	0.169663	0.273951	91.9517	old
chrX	121471031	121471287	257	24	0.388248	0.121469	0.266779	91.6314	old
chrX	114808555	114809011	457	18	0.381649	0.0843728	0.297277	91.1137	old
chrX	56590111	56590702	592	21	0.372056	0.744199	-0.372143	-90.9397	old
chrX	848672	848928	257	22	0.689343	0.290958	0.398385	90.4131	old
chrX	115248706	115248843	138	25	0.502516	0.198403	0.304114	90.0632	old
chrX	101211792	101212087	296	21	0.506786	0.178078	0.328708	89.7207	old
chrX	116766774	116767108	335	20	0.353335	0.0833523	0.269983	89.307	old
chrX	100733597	100733728	132	24	0.424859	0.126038	0.298821	89.079	old
chrX	11387716	11387808	93	25	0.569527	0.269654	0.299874	88.2812	old
chrX	56446453	56448152	1700	20	0.567095	0.865865	-0.29877	-87.9241	old
chrX	61697015	61697282	268	22	0.411137	0.126403	0.284734	87.8817	old
chrX	120094509	120094922	414	16	0.327915	0.0521413	0.275774	87.8746	old
chrX	80292816	80293304	489	19	0.407979	0.123231	0.284748	87.5979	old
chrX	49076180	49076271	92	24	0.445578	0.149877	0.295701	87.4017	old
chrX	30173087	30173260	174	23	0.478143	0.160713	0.31743	87.1533	old
chrX	76231255	76231598	344	21	0.344612	0.075819	0.268794	86.8969	old
chrX	146718045	146719481	1437	17	0.526602	0.849486	-0.322884	-86.7382	old
chrX	14570020	14571699	1680	12	0.528666	0.88927	-0.360605	-86.6243	old
chrX	24718088	24719238	1151	18	0.617602	0.90539	-0.287788	-86.0804	old
chrX	102557856	102558096	241	22	0.480362	0.190769	0.289593	84.8336	old
chrX	149678315	149678645	331	20	0.509801	0.154196	0.355605	84.8233	old
chrX	103585633	103585895	263	20	0.31415	0.0772832	0.236867	84.8161	old
chrX	40684754	40685585	832	19	0.461823	0.77108	-0.309257	-84.6822	old
chrX	128709320	128712645	3326	18	0.501533	0.829516	-0.327983	-84.4417	old
chrX	72018906	72019027	122	23	0.502408	0.210493	0.291914	84.3057	old
chrX	130814383	130814676	294	19	0.347149	0.0760042	0.271145	84.107	old
chrX	149912006	149912274	269	23	0.712498	0.36769	0.344808	84.0887	old
chrX	126037675	126037883	209	21	0.360822	0.0918497	0.268972	84.0858	old
chrX	39650691	39650949	259	17	0.634038	0.909072	-0.275034	-83.3758	old
chrX	99945605	99945725	121	24	0.482201	0.172046	0.310155	83.036	old
chrX	19099940	19100226	287	20	0.392923	0.101582	0.291341	82.9437	old
chrX	37148532	37148616	85	20	0.447642	0.157318	0.290324	82.9406	old
chrX	9691433	9691706	274	22	0.48385	0.155522	0.328328	82.8819	old
chrX	130674316	130675583	1268	14	0.597702	0.926488	-0.328786	-82.1168	old
chrX	24729498	24730008	511	14	0.593788	0.916874	-0.323086	-81.2622	old
chrX	71702635	71703152	518	18	0.391739	0.0938568	0.297882	80.7452	old
chrX	30761355	30762966	1612	14	0.517236	0.877888	-0.360653	-80.4931	old
chrX	51099341	51099526	186	20	0.444198	0.130818	0.31338	80.237	old
chrX	74212813	74213973	1161	13	0.60146	0.890436	-0.288975	-80.1228	old
chrX	93882422	93884420	1999	14	0.644211	0.943947	-0.299736	-79.626	old
chrX	150173074	150173343	270	19	0.362046	0.0945974	0.267448	79.3927	old
chrX	135374224	135374355	132	20	0.378212	0.118575	0.259637	79.1481	old
chrX	56593001	56593491	491	17	0.520181	0.841017	-0.320836	-79.1077	old
chrX	12611386	12611496	111	18	0.427337	0.131687	0.29565	79.04	old
chrX	128454100	128454180	81	23	0.471729	0.183421	0.288309	78.9106	old
chrX	74233447	74235931	2485	15	0.640213	0.938439	-0.298227	-78.852	old
chrX	115927320	115927684	365	18	0.454768	0.806727	-0.351959	-78.6594	old
chrX	41364073	41364323	251	18	0.33789	0.07226	0.26563	78.4863	old
chrX	39911799	39912094	296	18	0.534076	0.844876	-0.3108	-78.1318	old
chrX	68274724	68275154	431	16	0.430119	0.0983356	0.331783	77.6456	old
chrX	19502396	19502639	244	20	0.390604	0.100814	0.28979	77.6282	old
chrX	100779775	100781460	1686	14	0.522775	0.889428	-0.366654	-76.6321	old
chrX	14544606	14547012	2407	16	0.632002	0.90695	-0.274948	-76.1894	old
chrX	24831395	24833133	1739	17	0.535971	0.855147	-0.319175	-75.9141	old
chrX	56607558	56607744	187	15	0.554905	0.890863	-0.335958	-75.8111	old
chrX	150285843	150286025	183	20	0.515045	0.187674	0.327371	75.6729	old
chrX	103383158	103383402	245	19	0.419887	0.124243	0.295644	75.5851	old
chrX	73017039	73017226	188	18	0.409483	0.125773	0.28371	75.0455	old
chrX	56726626	56726751	126	20	0.397641	0.119132	0.278509	74.8371	old
chrX	30779597	30779663	67	21	0.470118	0.170457	0.299661	74.6591	old
chrX	74338546	74339302	757	17	0.649749	0.920486	-0.270736	-74.5567	old
chrX	39649614	39649934	321	17	0.610846	0.896529	-0.285684	-74.2383	old
chrX	48904175	48904268	94	19	0.347967	0.0952535	0.252713	74.183	old
chrX	107082199	107082452	254	17	0.403273	0.128324	0.274949	73.8566	old
chrX	77424290	77426071	1782	12	0.570331	0.898828	-0.328497	-73.3115	old
chrX	127356615	127356722	108	19	0.425936	0.170539	0.255397	73.2324	old
chrX	62282216	62282523	308	14	0.431743	0.0786607	0.353083	73.1706	old
chrX	77551035	77551241	207	17	0.363482	0.0964878	0.266994	72.1207	old
chrX	93792626	93796070	3445	12	0.541481	0.890574	-0.349093	-71.8144	old
chrX	132726905	132727552	648	16	0.597169	0.8865	-0.28933	-71.7922	old
chrX	131627662	131627855	194	18	0.364371	0.0919939	0.272378	71.4377	old
chrX	119951466	119952528	1063	15	0.573354	0.849109	-0.275755	-70.6744	old
chrX	63592193	63592382	190	18	0.398911	0.136596	0.262315	70.3741	old
chrX	40003296	40003346	51	19	0.570677	0.850656	-0.279979	-70.2669	old
chrX	55673381	55673593	213	17	0.362593	0.103529	0.259065	70.2474	old
chrX	128612629	128613832	1204	14	0.570783	0.882102	-0.311319	-70.1209	old
chrX	17109215	17109379	165	19	0.514608	0.19522	0.319388	69.7653	old
chrX	103954751	103955714	964	15	0.518251	0.860871	-0.34262	-69.7553	old
chrX	132054834	132055474	641	14	0.528609	0.849139	-0.320529	-69.6822	old
chrX	107062077	107062909	833	12	0.571648	0.901813	-0.330166	-69.5559	old
chrX	19710655	19711171	517	12	0.600759	0.906933	-0.306175	-69.0136	old
chrX	93947308	93948873	1566	14	0.614513	0.899209	-0.284696	-68.7729	old
chrX	48458264	48458536	273	16	0.377524	0.104328	0.273196	68.5767	old
chrX	23972475	23973000	526	16	0.533365	0.237609	0.295756	68.5688	old
chrX	41403075	41403620	546	12	0.600757	0.933135	-0.332378	-68.5277	old
chrX	99292244	99292350	107	17	0.457431	0.159982	0.297449	68.4497	old
chrX	126898645	126899295	651	14	0.651994	0.918484	-0.26649	-68.3858	old
chrX	131828750	131829508	759	13	0.655511	0.91304	-0.257529	-68.0009	old
chrX	98160293	98160619	327	16	0.392573	0.101122	0.291451	67.8971	old
chrX	98432596	98432939	344	16	0.601671	0.899516	-0.297846	-67.5769	old
chrX	44915087	44915337	251	16	0.764529	0.472948	0.291581	67.1419	old
chrX	116768285	116768530	246	15	0.335448	0.0762773	0.25917	67.0523	old
chrX	127065497	127066499	1003	14	0.574475	0.909266	-0.334791	-66.7363	old
chrX	46439744	46440801	1058	8	0.590287	0.963088	-0.372801	-66.4886	old
chrX	38726098	38726897	800	12	0.489638	0.846607	-0.356969	-66.4332	old
chrX	55735701	55736713	1013	12	0.543532	0.854388	-0.310856	-66.346	old
chrX	24829462	24829943	482	16	0.598837	0.879657	-0.28082	-65.8863	old
chrX	82800447	82802233	1787	14	0.610769	0.90306	-0.292291	-65.3121	old
chrX	116651093	116652027	935	12	0.617068	0.920436	-0.303368	-65.2794	old
chrX	125802886	125803563	678	13	0.670807	0.911747	-0.24094	-65.2232	old
chrX	53924116	53925939	1824	14	0.593639	0.885378	-0.291738	-64.9817	old
chrX	100192525	100192627	103	17	0.382272	0.113977	0.268296	64.7889	old
chrX	39835479	39835931	453	14	0.517085	0.863353	-0.346267	-64.7074	old
chrX	19943829	19944143	315	10	0.640403	0.946733	-0.30633	-64.5886	old
chrX	104518543	104518854	312	16	0.366829	0.100234	0.266595	64.4974	old
chrX	97930298	97930859	562	14	0.668754	0.925009	-0.256255	-64.3985	old
chrX	24477864	24478158	295	17	0.464153	0.155681	0.308471	64.3134	old
chrX	69549849	69550667	819	10	0.622769	0.923898	-0.301129	-64.1626	old
chrX	68295806	68296462	657	14	0.565414	0.880593	-0.315179	-64.017	old
chrX	56619055	56619530	476	14	0.454641	0.809546	-0.354905	-63.7554	old
chrX	39992295	39992742	448	15	0.534793	0.818194	-0.2834	-63.6752	old
chrX	82113969	82114127	159	17	0.396678	0.128887	0.267791	63.6027	old
chrX	116646724	116647441	718	14	0.625526	0.923736	-0.298211	-63.5134	old
chrX	68054744	68054905	162	16	0.465804	0.148416	0.317389	63.4882	old
chrX	51670011	51670389	379	12	0.564171	0.877755	-0.313585	-63.3651	old
chrX	93596405	93596905	501	14	0.663428	0.938657	-0.275229	-63.3565	old
chrX	14565791	14568083	2293	15	0.590451	0.864908	-0.274457	-63.1591	old
chrX	66196056	66196282	227	14	0.355756	0.0841009	0.271655	62.9816	old
chrX	108451478	108451981	504	13	0.570818	0.904618	-0.3338	-62.9559	old
chrX	68446476	68447452	977	12	0.635144	0.923623	-0.28848	-62.773	old
chrX	53415693	53415981	289	14	0.317742	0.0791761	0.238566	62.3869	old
chrX	54355669	54356697	1029	12	0.571786	0.90157	-0.329784	-62.3562	old
chrX	145958878	145959434	557	13	0.649151	0.937768	-0.288617	-62.1225	old
chrX	136085924	136087514	1591	10	0.563289	0.893233	-0.329944	-62.0715	old
chrX	48987718	48988286	569	10	0.522917	0.899952	-0.377035	-62.0686	old
chrX	99261528	99262248	721	12	0.640613	0.928948	-0.288335	-61.8778	old
chrX	145998380	145998699	320	13	0.624628	0.895994	-0.271366	-61.8202	old
chrX	93805526	93806568	1043	10	0.60121	0.927641	-0.326431	-61.7619	old
chrX	112032089	112032336	248	14	0.479509	0.831708	-0.352199	-61.6874	old
chrX	104642273	104642665	393	13	0.52192	0.811294	-0.289374	-61.5924	old
chrX	145509221	145510027	807	12	0.623104	0.927436	-0.304332	-61.4568	old
chrX	76061303	76062554	1252	11	0.535335	0.877186	-0.341851	-61.4368	old
chrX	127048867	127049504	638	10	0.520143	0.87501	-0.354866	-61.317	old
chrX	99279279	99280053	775	12	0.59172	0.911452	-0.319733	-61.1251	old
chrX	48674059	48674247	189	16	0.458925	0.151528	0.307397	61.0795	old
chrX	14579033	14579870	838	11	0.6575	0.91904	-0.26154	-61.0281	old
chrX	72134950	72135748	799	12	0.614806	0.919501	-0.304695	-60.678	old
chrX	81984245	81984319	75	15	0.473426	0.851898	-0.378472	-60.4833	old
chrX	30502694	30502985	292	14	0.668211	0.94733	-0.279119	-60.4727	old
chrX	125909787	125909893	107	17	0.515713	0.202404	0.313309	60.3893	old
chrX	41638880	41640081	1202	12	0.568906	0.881961	-0.313055	-60.3322	old
chrX	114263122	114263644	523	13	0.517865	0.815021	-0.297156	-60.2495	old
chrX	135959404	135960529	1126	12	0.614208	0.909629	-0.295421	-60.0557	old
chrX	93833418	93834299	882	12	0.607002	0.921651	-0.314649	-60.0342	old
chrX	46443054	46443620	567	12	0.545294	0.868531	-0.323237	-59.8832	old
chrX	120310029	120310921	893	12	0.64139	0.903917	-0.262527	-59.7973	old
chrX	68035579	68036422	844	10	0.48697	0.899903	-0.412933	-59.7831	old
chrX	128310767	128312554	1788	12	0.511702	0.877638	-0.365936	-59.6433	old
chrX	132788183	132788723	541	14	0.588344	0.877952	-0.289608	-59.4284	old
chrX	149623307	149623458	152	17	0.468404	0.17766	0.290743	59.3998	old
chrX	126423998	126424585	588	12	0.619885	0.913333	-0.293447	-59.175	old
chrX	126233934	126234022	89	15	0.516502	0.236479	0.280023	59.1409	old
chrX	97415228	97415378	151	15	0.382677	0.109661	0.273016	59.0795	old
chrX	74225230	74226153	924	12	0.617785	0.912147	-0.294361	-59.0744	old
chrX	93675970	93676510	541	13	0.621977	0.902098	-0.280122	-59.0547	old
chrX	116275281	116275396	116	16	0.579407	0.244177	0.33523	58.9085	old
chrX	46700214	46700642	429	10	0.588187	0.90987	-0.321683	-58.7173	old
chrX	128639187	128640367	1181	11	0.559617	0.900837	-0.34122	-58.4129	old
chrX	93654808	93655954	1147	11	0.651478	0.918478	-0.267001	-58.4049	old
chrX	68014707	68014933	227	15	0.602377	0.882976	-0.280599	-58.3983	old
chrX	37602491	37603777	1287	12	0.576113	0.915173	-0.33906	-58.3233	old
chrX	52710760	52711024	265	14	0.404193	0.114805	0.289388	58.3165	old
chrX	132612162	132612897	736	10	0.584234	0.925096	-0.340862	-58.2559	old
chrX	67356353	67356814	462	14	0.669776	0.916638	-0.246862	-58.2188	old
chrX	39917288	39917519	232	14	0.450903	0.786361	-0.335458	-58.1021	old
chrX	143950766	143951796	1031	12	0.633756	0.909772	-0.276016	-57.9844	old
chrX	61129504	61129942	439	4	0.343675	0.796112	-0.452437	-57.8655	old
chrX	98161551	98161779	229	14	0.380591	0.0991015	0.281489	57.5891	old
chrX	106297029	106297189	161	14	0.341841	0.0924134	0.249428	57.4588	old
chrX	72129485	72130138	654	11	0.651549	0.932447	-0.280897	-57.4454	old
chrX	94247867	94248870	1004	10	0.502979	0.878667	-0.375688	-57.3502	old
chrX	77429495	77430176	682	12	0.584378	0.908151	-0.323772	-57.0299	old
chrX	132117979	132119092	1114	9	0.481355	0.859284	-0.377929	-56.9381	old
chrX	99626884	99626994	111	15	0.379636	0.124563	0.255073	56.755	old
chrX	127097380	127098434	1055	11	0.517065	0.841513	-0.324447	-56.6889	old
chrX	77510760	77511714	955	12	0.616624	0.924598	-0.307974	-56.6822	old
chrX	24600052	24600921	870	11	0.632469	0.929245	-0.296775	-56.4975	old
chrX	114670042	114670350	309	12	0.652204	0.928116	-0.275912	-56.2696	old
chrX	60079303	60080292	990	12	0.528576	0.845517	-0.316941	-56.2068	old
chrX	100235154	100235656	503	10	0.547769	0.875864	-0.328095	-56.1937	old
chrX	120988457	120988706	250	14	0.339788	0.66294	-0.323152	-56.1398	old
chrX	93868245	93868990	746	10	0.616851	0.932092	-0.315241	-56.0952	old
chrX	98798119	98798185	67	15	0.396653	0.129007	0.267646	55.9362	old
chrX	67206210	67206582	373	10	0.601246	0.920103	-0.318857	-55.9288	old
chrX	128670861	128672261	1401	10	0.575317	0.88626	-0.310943	-55.7397	old
chrX	74193417	74194445	1029	14	0.592325	0.874004	-0.281679	-55.6792	old
chrX	68974521	68974603	83	14	0.346252	0.0927447	0.253507	55.5805	old
chrX	81355954	81356090	137	15	0.405142	0.139383	0.265759	55.5666	old
chrX	47933248	47933787	540	10	0.587949	0.940024	-0.352075	-55.4171	old
chrX	128062725	128062931	207	15	0.464179	0.746762	-0.282583	-55.1514	old
chrX	81900522	81900873	352	12	0.60667	0.913177	-0.306508	-54.6925	old
chrX	75347221	75348003	783	11	0.581943	0.866253	-0.284309	-54.6845	old
chrX	71692083	71692561	479	10	0.592056	0.910963	-0.318908	-54.4674	old
chrX	99274418	99274756	339	12	0.627651	0.919095	-0.291444	-54.3327	old
chrX	81355674	81355838	165	14	0.381747	0.110922	0.270826	54.3189	old
chrX	98341869	98342234	366	10	0.462166	0.841576	-0.37941	-54.0768	old
chrX	12729398	12729644	247	13	0.319417	0.0692106	0.250206	53.8393	old
chrX	126662956	126663096	141	14	0.400763	0.11145	0.289313	53.8009	old
chrX	94172601	94172924	324	12	0.682129	0.921078	-0.238949	-53.6731	old
chrX	151164920	151165442	523	10	0.580349	0.9091	-0.328751	-53.6644	old
chrX	107032597	107034213	1617	8	0.61065	0.926123	-0.315472	-53.3603	old
chrX	99349289	99350800	1512	10	0.423966	0.840678	-0.416712	-53.2107	old
chrX	17111314	17111423	110	14	0.427585	0.151378	0.276208	53.1472	old
chrX	106678564	106679404	841	8	0.480915	0.914906	-0.433991	-52.9022	old
chrX	151279784	151280329	546	10	0.601754	0.900989	-0.299235	-52.8245	old
chrX	47105734	47105967	234	15	0.485974	0.161589	0.324386	52.6466	old
chrX	39651452	39651573	122	14	0.468774	0.768179	-0.299405	-52.6025	old
chrX	149578124	149578199	76	14	0.427179	0.148316	0.278863	52.5721	old
chrX	128278054	128278789	736	10	0.590968	0.879759	-0.288791	-52.4546	old
chrX	125806918	125807325	408	12	0.641867	0.927508	-0.285641	-52.425	old
chrX	128262680	128263240	561	10	0.541149	0.880254	-0.339105	-52.408	old
chrX	97996074	97996124	51	15	0.610155	0.279607	0.330548	52.364	old
chrX	100852358	100853113	756	10	0.581964	0.879285	-0.297321	-52.2913	old
chrX	69596911	69598076	1166	10	0.644208	0.934881	-0.290674	-52.2504	old
chrX	99438053	99438828	776	11	0.506215	0.817634	-0.311419	-52.1031	old
chrX	132595592	132595775	184	13	0.363342	0.099027	0.264315	52.0791	old
chrX	127158877	127160792	1916	10	0.487823	0.811703	-0.32388	-51.7481	old
chrX	56706245	56706490	246	10	0.624761	0.922902	-0.298142	-51.5856	old
chrX	74632905	74633487	583	10	0.626446	0.930951	-0.304505	-51.5331	old
chrX	108461487	108461736	250	10	0.623351	0.914141	-0.290791	-51.4624	old
chrX	39999345	39999569	225	10	0.558313	0.912108	-0.353795	-51.4164	old
chrX	74601396	74601775	380	11	0.499395	0.188901	0.310494	51.3533	old
chrX	74197928	74199499	1572	10	0.671705	0.945855	-0.27415	-51.2796	old
chrX	128245961	128246774	814	10	0.533592	0.840131	-0.306539	-51.2108	old
chrX	120340025	120341142	1118	10	0.607336	0.916982	-0.309646	-51.1054	old
chrX	128421475	128422035	561	8	0.388617	0.824284	-0.435667	-50.9816	old
chrX	24777677	24778109	433	8	0.524781	0.887396	-0.362615	-50.9462	old
chrX	104868347	104870148	1802	10	0.584949	0.920576	-0.335627	-50.9044	old
chrX	82886157	82886508	352	11	0.651859	0.915822	-0.263963	-50.7237	old
chrX	93937465	93937913	449	10	0.663404	0.936555	-0.273151	-50.6683	old
chrX	114844117	114844779	663	11	0.699927	0.937123	-0.237196	-50.6351	old
chrX	126515622	126516134	513	10	0.651462	0.909367	-0.257904	-50.6126	old
chrX	12590715	12590923	209	12	0.841317	0.464325	0.376992	50.57	old
chrX	47867740	47868060	321	8	0.658068	0.943082	-0.285015	-50.5522	old
chrX	71338526	71339062	537	13	0.561959	0.83163	-0.269671	-50.42	old
chrX	54965541	54967923	2383	10	0.623984	0.918347	-0.294362	-50.4046	old
chrX	68376979	68377359	381	10	0.557778	0.886803	-0.329025	-50.3612	old
chrX	19910549	19911236	688	11	0.637285	0.90948	-0.272194	-50.1812	old
chrX	141474339	141475165	827	12	0.35762	0.69379	-0.33617	-50.1785	old
chrX	54342816	54343058	243	10	0.58592	0.869561	-0.283641	-50.0351	old
chrX	82122193	82123477	1285	10	0.455507	0.790404	-0.334897	-49.9059	old
chrX	93838348	93839251	904	8	0.60036	0.914549	-0.314189	-49.8729	old
chrX	56442798	56443485	688	9	0.565019	0.881823	-0.316805	-49.7706	old
chrX	24827521	24827854	334	12	0.600318	0.892551	-0.292234	-49.5697	old
chrX	51408935	51409007	73	14	0.48413	0.178966	0.305164	49.5629	old
chrX	60166484	60167500	1017	11	0.59043	0.880177	-0.289747	-49.4427	old
chrX	132893126	132893340	215	12	0.327519	0.0834108	0.244109	49.4262	old
chrX	61220041	61220368	328	10	0.554525	0.886451	-0.331926	-49.3306	old
chrX	115830199	115830491	293	10	0.567031	0.920371	-0.35334	-49.0712	old
chrX	97913692	97914152	461	8	0.609838	0.922312	-0.312474	-48.9658	old
chrX	108411906	108412301	396	10	0.677098	0.938736	-0.261638	-48.9266	old
chrX	93740179	93741401	1223	9	0.647892	0.939473	-0.29158	-48.8943	old
chrX	32092089	32092353	265	10	0.39251	0.743512	-0.351002	-48.7794	old
chrX	99849352	99849439	88	12	0.358107	0.102863	0.255244	48.7138	old
chrX	141438152	141438644	493	10	0.406882	0.708693	-0.301811	-48.6171	old
chrX	117332146	117332504	359	12	0.434378	0.824337	-0.389958	-48.4168	old
chrX	69401688	69401830	143	11	0.613259	0.875629	-0.26237	-48.3295	old
chrX	66544752	66544871	120	10	0.625268	0.206039	0.419229	48.3268	old
chrX	74341751	74342355	605	9	0.58146	0.906844	-0.325384	-48.3128	old
chrX	74578443	74578802	360	8	0.621606	0.921598	-0.299992	-48.2928	old
chrX	69460996	69461982	987	8	0.565325	0.917642	-0.352317	-48.2924	old
chrX	120245261	120245558	298	6	0.540312	0.917136	-0.376824	-48.238	old
chrX	82731338	82732217	880	9	0.655544	0.940918	-0.285374	-48.2236	old
chrX	68448797	68449795	999	8	0.666826	0.956756	-0.28993	-48.146	old
chrX	77495617	77496203	587	9	0.612193	0.936065	-0.323871	-48.1105	old
chrX	115426241	115426845	605	12	0.45289	0.792821	-0.339932	-47.874	old
chrX	129211310	129211567	258	12	0.571617	0.884618	-0.313	-47.8683	old
chrX	46943974	46944184	211	11	0.633838	0.905502	-0.271664	-47.8557	old
chrX	14559460	14560038	579	9	0.565762	0.902467	-0.336705	-47.8416	old
chrX	151100201	151100774	574	10	0.482862	0.838846	-0.355984	-47.743	old
chrX	47486801	47487303	503	11	0.612495	0.86954	-0.257046	-47.7211	old
chrX	39925043	39925113	71	13	0.537051	0.827481	-0.29043	-47.6907	old
chrX	15360540	15360973	434	7	0.535321	0.810409	-0.275088	-47.6717	old
chrX	69754556	69755243	688	9	0.59669	0.892763	-0.296073	-47.4362	old
chrX	74832247	74832389	143	12	0.394721	0.0973856	0.297335	47.3253	old
chrX	70676533	70678497	1965	10	0.466161	0.789451	-0.32329	-47.2894	old
chrX	47923495	47923728	234	10	0.701621	0.961206	-0.259585	-47.1573	old
chrX	99827373	99827528	156	11	0.336605	0.0826511	0.253953	47.1241	old
chrX	62308542	62308703	162	11	0.371092	0.0993223	0.27177	47.0125	old
chrX	74747756	74749628	1873	10	0.614418	0.901844	-0.287425	-46.8739	old
chrX	69612822	69614919	2098	7	0.546664	0.900045	-0.353382	-46.7874	old
chrX	98424665	98425194	530	10	0.672873	0.912008	-0.239135	-46.7703	old
chrX	146575159	146575275	117	12	0.374558	0.0889076	0.285651	46.6148	old
chrX	74222250	74222716	467	8	0.534933	0.898656	-0.363723	-46.5421	old
chrX	77892808	77892970	163	10	0.530827	0.870632	-0.339805	-46.5041	old
chrX	75690953	75691329	377	10	0.587937	0.89568	-0.307744	-46.4576	old
chrX	24787562	24788167	606	8	0.530708	0.886245	-0.355536	-46.429	old
chrX	129533004	129533075	72	12	0.410184	0.12224	0.287944	46.4036	old
chrX	19967426	19968542	1117	8	0.5133	0.879331	-0.366032	-46.2972	old
chrX	93801942	93802283	342	10	0.655788	0.923742	-0.267954	-46.2292	old
chrX	37563962	37564257	296	10	0.65141	0.923061	-0.271651	-46.1614	old
chrX	130812596	130812709	114	10	0.323499	0.0799153	0.243584	46.0163	old
chrX	128444823	128445631	809	10	0.540823	0.862417	-0.321594	-45.8912	old
chrX	19369918	19370534	617	8	0.653999	0.965092	-0.311092	-45.8526	old
chrX	77524193	77524472	280	10	0.550871	0.893264	-0.342393	-45.7981	old
chrX	39981246	39981310	65	12	0.607058	0.870882	-0.263824	-45.7208	old
chrX	74715503	74717421	1919	10	0.507728	0.852587	-0.34486	-45.6971	old
chrX	135963728	135963906	179	10	0.669234	0.936782	-0.267548	-45.5196	old
chrX	127978239	127978360	122	11	0.521834	0.819985	-0.298151	-45.4781	old
chrX	72517654	72519654	2001	10	0.431161	0.740559	-0.309399	-45.3179	old
chrX	21770885	21771126	242	10	0.611812	0.887751	-0.27594	-45.1986	old
chrX	106811066	106811216	151	11	0.693815	0.919087	-0.225272	-45.1456	old
chrX	68433276	68433579	304	8	0.63734	0.93711	-0.299769	-45.1296	old
chrX	144461955	144462194	240	10	0.411382	0.813521	-0.402139	-45.0705	old
chrX	69548443	69549774	1332	5	0.645031	0.936977	-0.291946	-45.0536	old
chrX	82116121	82116475	355	8	0.400477	0.779525	-0.379048	-44.9988	old
chrX	128441698	128442018	321	10	0.653509	0.901999	-0.24849	-44.9664	old
chrX	104494446	104494763	318	10	0.467007	0.874192	-0.407185	-44.8917	old
chrX	52832424	52832563	140	12	0.490645	0.183547	0.307098	44.841	old
chrX	151158538	151158897	360	6	0.52134	0.92018	-0.39884	-44.8081	old
chrX	75999987	76000779	793	8	0.495842	0.883734	-0.387892	-44.7517	old
chrX	77534242	77534644	403	10	0.669386	0.917883	-0.248497	-44.7067	old
chrX	49751118	49751996	879	10	0.569328	0.876497	-0.307169	-44.6735	old
chrX	120875479	120875706	228	11	0.557467	0.852999	-0.295532	-44.5718	old
chrX	47833794	47834580	787	8	0.577903	0.913455	-0.335552	-44.5209	old
chrX	82892474	82892667	194	10	0.282972	0.0467654	0.236206	44.5013	old
chrX	68974744	68974814	71	11	0.361278	0.116229	0.245048	44.4751	old
chrX	128245485	128245845	361	9	0.599679	0.882554	-0.282875	-44.3843	old
chrX	45645827	45646351	525	10	0.592025	0.873592	-0.281568	-44.3778	old
chrX	132912540	132912749	210	11	0.645241	0.923759	-0.278518	-44.3527	old
chrX	39911584	39911717	134	11	0.582502	0.866069	-0.283567	-44.2821	old
chrX	107977871	107978181	311	11	0.505669	0.784259	-0.27859	-44.2396	old
chrX	47632911	47633493	583	8	0.576545	0.918429	-0.341884	-44.1919	old
chrX	81883413	81884114	702	8	0.600062	0.941216	-0.341154	-44.1816	old
chrX	37634911	37635097	187	8	0.626771	0.92376	-0.296989	-44.1811	old
chrX	126045915	126046274	360	11	0.538735	0.204158	0.334576	44.0477	old
chrX	51726268	51726336	69	13	0.577218	0.292794	0.284425	44.0265	old
chrX	69558699	69559859	1161	8	0.603378	0.930301	-0.326924	-43.9984	old
chrX	126409897	126410993	1097	6	0.641669	0.948452	-0.306784	-43.9818	old
chrX	128258987	128259419	433	8	0.620907	0.938335	-0.317429	-43.9602	old
chrX	47641554	47641919	366	8	0.510937	0.900795	-0.389858	-43.9142	old
chrX	39977879	39978044	166	10	0.52498	0.833136	-0.308156	-43.8823	old
chrX	93963408	93963883	476	8	0.57155	0.882632	-0.311082	-43.8149	old
chrX	31017372	31017598	227	10	0.494473	0.80768	-0.313206	-43.7763	old
chrX	30433233	30433555	323	10	0.459106	0.15996	0.299145	43.6707	old
chrX	119814833	119815099	267	10	0.635857	0.907364	-0.271508	-43.6396	old
chrX	46650393	46650920	528	8	0.583357	0.891947	-0.30859	-43.6318	old
chrX	130765441	130765998	558	7	0.582319	0.941148	-0.358829	-43.5347	old
chrX	65566075	65566320	246	8	0.580732	0.925362	-0.34463	-43.4759	old
chrX	74140637	74140804	168	11	0.342187	0.0914055	0.250782	43.4224	old
chrX	41477245	41477656	412	8	0.54804	0.900596	-0.352556	-43.3993	old
chrX	69387517	69387757	241	10	0.609299	0.885159	-0.275859	-43.3799	old
chrX	146005280	146005495	216	8	0.546683	0.915217	-0.368534	-43.3609	old
chrX	21764927	21765173	247	9	0.635824	0.909233	-0.273409	-43.2154	old
chrX	77470720	77470969	250	10	0.679315	0.940633	-0.261318	-43.2138	old
chrX	131859350	131859638	289	10	0.624245	0.904614	-0.280369	-43.183	old
chrX	24773039	24773209	171	10	0.703745	0.934336	-0.230591	-43.139	old
chrX	72525820	72526068	249	8	0.549317	0.902085	-0.352767	-43.0598	old
chrX	12422473	12423111	639	10	0.486091	0.774764	-0.288673	-42.9348	old
chrX	100149556	100149622	67	11	0.353069	0.108196	0.244873	42.8204	old
chrX	69551491	69551932	442	8	0.601343	0.93063	-0.329287	-42.799	old
chrX	132892575	132892836	262	9	0.326527	0.0624066	0.26412	42.7985	old
chrX	70791039	70791354	316	12	0.544071	0.857797	-0.313726	-42.7903	old
chrX	21777173	21777301	129	8	0.663928	0.95219	-0.288262	-42.7768	old
chrX	68541647	68541781	135	10	0.392895	0.115031	0.277864	42.7712	old
chrX	135998659	135998972	314	8	0.592136	0.937478	-0.345342	-42.6813	old
chrX	40103856	40104068	213	11	0.583646	0.849455	-0.26581	-42.6668	old
chrX	100501051	100501209	159	10	0.545683	0.827499	-0.281816	-42.5909	old
chrX	30720498	30721014	517	9	0.64758	0.917552	-0.269972	-42.501	old
chrX	128611411	128611769	359	10	0.537304	0.844175	-0.306872	-42.4958	old
chrX	53368160	53368678	519	9	0.673947	0.91804	-0.244092	-42.4611	old
chrX	37395063	37395611	549	10	0.528761	0.820786	-0.292025	-42.4125	old
chrX	19925623	19926184	562	10	0.653397	0.930441	-0.277044	-42.3312	old
chrX	41717133	41718133	1001	8	0.408097	0.742258	-0.334161	-42.292	old
chrX	24667346	24667746	401	8	0.543935	0.872751	-0.328816	-42.1956	old
chrX	21644100	21644627	528	8	0.639311	0.957807	-0.318496	-42.1909	old
chrX	21697002	21697363	362	8	0.465915	0.818451	-0.352536	-42.169	old
chrX	116482695	116482977	283	8	0.54496	0.875908	-0.330948	-42.1675	old
chrX	119883023	119883429	407	8	0.66396	0.946739	-0.282778	-42.1583	old
chrX	103835714	103837098	1385	7	0.622401	0.937162	-0.314762	-42.0704	old
chrX	149317635	149318565	931	8	0.596747	0.916921	-0.320174	-42.0555	old
chrX	69472159	69472451	293	8	0.617152	0.91914	-0.301988	-42.0502	old
chrX	131332400	131333262	863	10	0.47148	0.77672	-0.305241	-41.9502	old
chrX	128294427	128294800	374	10	0.542475	0.847973	-0.305499	-41.8978	old
chrX	13036500	13037212	713	6	0.610305	0.9578	-0.347494	-41.8798	old
chrX	57565481	57565663	183	8	0.524511	0.863201	-0.33869	-41.8732	old
chrX	21657102	21657291	190	10	0.693609	0.932653	-0.239044	-41.86	old
chrX	70782711	70783043	333	10	0.593198	0.875904	-0.282706	-41.8493	old
chrX	46584315	46584559	245	8	0.640981	0.926935	-0.285955	-41.8225	old
chrX	71348709	71349016	308	10	0.710206	0.941323	-0.231116	-41.8033	old
chrX	99448050	99448699	650	10	0.597525	0.901098	-0.303573	-41.7974	old
chrX	53694222	53694775	554	10	0.641373	0.932855	-0.291481	-41.7767	old
chrX	106877440	106877881	442	8	0.620495	0.911211	-0.290715	-41.7591	old
chrX	98458573	98459238	666	9	0.552533	0.827383	-0.27485	-41.7293	old
chrX	15055573	15055828	256	10	0.439794	0.746354	-0.30656	-41.7126	old
chrX	131323619	131324029	411	8	0.565253	0.910507	-0.345253	-41.6887	old
chrX	54316493	54317249	757	8	0.601021	0.894157	-0.293136	-41.6157	old
chrX	151903573	151903973	401	9	0.554575	0.87313	-0.318555	-41.5708	old
chrX	47631808	47632709	902	10	0.640814	0.921405	-0.280591	-41.4807	old
chrX	107014156	107015168	1013	8	0.636864	0.924011	-0.287147	-41.4511	old
chrX	149330588	149330956	369	8	0.605285	0.907426	-0.302141	-41.3921	old
chrX	20230207	20230982	776	9	0.562295	0.852384	-0.290089	-41.3704	old
chrX	82709337	82710250	914	9	0.631029	0.899514	-0.268485	-41.3397	old
chrX	128604355	128604563	209	8	0.574312	0.894253	-0.319941	-41.3329	old
chrX	82600214	82600779	566	10	0.327653	0.653862	-0.326209	-41.1955	old
chrX	39361543	39361793	251	9	0.440198	0.851785	-0.411588	-41.1652	old
chrX	104655894	104656105	212	10	0.558627	0.877246	-0.318618	-41.0743	old
chrX	114197676	114198862	1187	9	0.48023	0.79869	-0.31846	-41.0455	old
chrX	104600311	104600600	290	10	0.546922	0.843878	-0.296956	-40.9408	old
chrX	74685291	74686088	798	5	0.551132	0.927164	-0.376032	-40.9133	old
chrX	151489306	151489456	151	10	0.646474	0.919232	-0.272758	-40.8821	old
chrX	77461444	77461939	496	6	0.604972	0.935436	-0.330465	-40.854	old
chrX	72166553	72167072	520	7	0.61778	0.910586	-0.292807	-40.8012	old
chrX	82867434	82867628	195	6	0.572588	0.927361	-0.354773	-40.7978	old
chrX	132954070	132954600	531	8	0.621452	0.942805	-0.321353	-40.7407	old
chrX	106304582	106305064	483	8	0.615863	0.923908	-0.308045	-40.7041	old
chrX	116134302	116134567	266	8	0.665622	0.928574	-0.262952	-40.6851	old
chrX	146608762	146609168	407	6	0.594298	0.927422	-0.333124	-40.654	old
chrX	108434261	108434556	296	8	0.565849	0.88031	-0.314461	-40.6222	old
chrX	93953873	93954167	295	8	0.592196	0.893787	-0.301591	-40.6066	old
chrX	130936962	130937119	158	8	0.538115	0.908544	-0.370429	-40.592	old
chrX	132351685	132351926	242	9	0.7106	0.951352	-0.240752	-40.5279	old
chrX	61752754	61752956	203	10	0.5877	0.888542	-0.300842	-40.5271	old
chrX	18092508	18093310	803	8	0.486697	0.826389	-0.339692	-40.4367	old
chrX	41775900	41776154	255	8	0.611314	0.897095	-0.285782	-40.4292	old
chrX	66190894	66191370	477	8	0.415069	0.766822	-0.351753	-40.4145	old
chrX	78007857	78007917	61	10	0.670268	0.936604	-0.266337	-40.3905	old
chrX	46470650	46471006	357	8	0.562976	0.890947	-0.327971	-40.3045	old
chrX	82704244	82705023	780	7	0.558919	0.919877	-0.360958	-40.2419	old
chrX	24753960	24754310	351	7	0.635681	0.954851	-0.31917	-40.2199	old
chrX	24611471	24612693	1223	9	0.608676	0.898774	-0.290097	-40.2166	old
chrX	103782271	103782418	148	11	0.481192	0.791769	-0.310577	-40.2014	old
chrX	60084966	60085354	389	11	0.427277	0.731262	-0.303985	-40.1937	old
chrX	74626323	74627050	728	8	0.601522	0.914254	-0.312731	-40.1867	old
chrX	99230662	99231542	881	8	0.503503	0.854576	-0.351072	-40.1787	old
chrX	146040186	146041126	941	8	0.563099	0.838613	-0.275514	-40.1197	old
chrX	19963189	19963549	361	4	0.356413	0.951162	-0.59475	-40.114	old
chrX	99900519	99900698	180	10	0.464748	0.804694	-0.339946	-40.0825	old
chrX	30767141	30767452	312	9	0.686274	0.946067	-0.259792	-40.0355	old
chrX	126667722	126668729	1008	9	0.449911	0.767636	-0.317724	-40.0142	old
chrX	13216749	13217280	532	8	0.481309	0.785817	-0.304508	-39.9515	old
chrX	131589878	131590476	599	9	0.609091	0.908116	-0.299025	-39.9001	old
chrX	14535332	14535596	265	6	0.628079	0.930971	-0.302892	-39.8452	old
chrX	120596144	120596453	310	8	0.251555	0.602602	-0.351047	-39.832	old
chrX	37546906	37547182	277	6	0.537562	0.904873	-0.367311	-39.8133	old
chrX	134284876	134285088	213	8	0.421606	0.0865197	0.335087	39.7759	old
chrX	38638213	38638925	713	6	0.544999	0.90131	-0.356312	-39.7313	old
chrX	132094475	132094764	290	8	0.615725	0.89736	-0.281635	-39.7191	old
chrX	107064511	107065242	732	6	0.621703	0.908527	-0.286824	-39.6386	old
chrX	103866997	103867419	423	6	0.603005	0.937228	-0.334223	-39.5705	old
chrX	106752212	106752468	257	9	0.66231	0.917521	-0.25521	-39.5586	old
chrX	75393675	75395090	1416	6	0.45561	0.843457	-0.387847	-39.5585	old
chrX	137457161	137457215	55	11	0.454081	0.162367	0.291714	39.5448	old
chrX	116121563	116121818	256	6	0.582591	0.872264	-0.289673	-39.4072	old
chrX	72231044	72231196	153	10	0.610039	0.881762	-0.271723	-39.3355	old
chrX	129590274	129590520	247	10	0.48544	0.778519	-0.293078	-39.3226	old
chrX	77463362	77464671	1310	6	0.555874	0.937159	-0.381285	-39.3069	old
chrX	24476789	24476985	197	9	0.377387	0.111269	0.266118	39.2978	old
chrX	74746388	74746785	398	7	0.603076	0.912875	-0.309799	-39.2821	old
chrX	77551370	77551483	114	10	0.395509	0.13642	0.259089	39.2788	old
chrX	71672159	71672618	460	8	0.622371	0.91709	-0.294719	-39.0592	old
chrX	88532273	88532439	167	10	0.423002	0.722501	-0.299499	-39.0183	old
chrX	109526900	109527197	298	10	0.580524	0.854573	-0.274049	-39.0153	old
chrX	136102276	136102507	232	8	0.576831	0.899504	-0.322674	-39.0129	old
chrX	116362428	116362496	69	10	0.450618	0.1485	0.302118	38.9703	old
chrX	24611009	24611415	407	8	0.649356	0.924656	-0.275299	-38.9653	old
chrX	41505554	41505741	188	8	0.618121	0.888745	-0.270624	-38.9316	old
chrX	72473387	72474050	664	8	0.481873	0.836113	-0.35424	-38.8969	old
chrX	71345729	71346232	504	8	0.621119	0.919347	-0.298228	-38.8551	old
chrX	19976645	19977278	634	7	0.625659	0.90996	-0.284301	-38.7979	old
chrX	77420869	77421603	735	8	0.548413	0.841282	-0.292869	-38.7899	old
chrX	104382512	104383070	559	7	0.567204	0.912868	-0.345664	-38.7791	old
chrX	54167961	54168162	202	9	0.609233	0.895388	-0.286155	-38.7585	old
chrX	128632631	128632906	276	8	0.590601	0.884452	-0.293851	-38.6345	old
chrX	144581659	144581942	284	10	0.342269	0.647011	-0.304742	-38.6233	old
chrX	24805555	24805792	238	8	0.64442	0.920697	-0.276277	-38.6204	old
chrX	138054688	138054783	96	6	0.680618	0.160187	0.520431	38.6157	old
chrX	93835760	93836213	454	7	0.538251	0.928634	-0.390383	-38.5936	old
chrX	98654004	98654792	789	9	0.476898	0.760434	-0.283536	-38.5883	old
chrX	99324383	99325183	801	7	0.589229	0.907223	-0.317993	-38.5008	old
chrX	72117775	72118495	721	5	0.587514	0.908744	-0.32123	-38.4883	old
chrX	101850429	101850862	434	8	0.331392	0.662991	-0.331599	-38.4822	old
chrX	103857676	103858387	712	9	0.640847	0.920432	-0.279584	-38.4406	old
chrX	151256091	151257098	1008	7	0.550863	0.886335	-0.335471	-38.4278	old
chrX	93921024	93921535	512	9	0.590185	0.857292	-0.267107	-38.4257	old
chrX	41501086	41501464	379	7	0.619014	0.906545	-0.287532	-38.4253	old
chrX	39414160	39414432	273	7	0.470181	0.877477	-0.407296	-38.3971	old
chrX	117063274	117063539	266	10	0.516622	0.83267	-0.316048	-38.3818	old
chrX	46823918	46824184	267	8	0.55186	0.895064	-0.343204	-38.3662	old
chrX	116659135	116659409	275	8	0.575078	0.869372	-0.294294	-38.337	old
chrX	52729379	52729529	151	8	0.61997	0.909431	-0.289461	-38.3013	old
chrX	146010948	146011303	356	8	0.61354	0.934725	-0.321185	-38.2556	old
chrX	53370286	53371423	1138	9	0.620956	0.869223	-0.248267	-38.1971	old
chrX	151169097	151170083	987	6	0.627881	0.952769	-0.324889	-38.1635	old
chrX	72171363	72172000	638	9	0.617081	0.920076	-0.302996	-38.1517	old
chrX	77413406	77413639	234	6	0.501803	0.86937	-0.367567	-38.1502	old
chrX	100836734	100836953	220	8	0.648582	0.925609	-0.277027	-38.0442	old
chrX	132122354	132122642	289	7	0.615798	0.921976	-0.306178	-38.0362	old
chrX	72195558	72196520	963	8	0.631017	0.938641	-0.307624	-37.9838	old
chrX	19995558	19996220	663	6	0.533373	0.924649	-0.391276	-37.9646	old
chrX	126494000	126494496	497	6	0.561577	0.901519	-0.339941	-37.9482	old
chrX	21670351	21670593	243	8	0.420591	0.769927	-0.349336	-37.9364	old
chrX	146473367	146473885	519	9	0.563124	0.869991	-0.306867	-37.9209	old
chrX	75352886	75354253	1368	8	0.429572	0.755024	-0.325452	-37.8855	old
chrX	41630283	41630673	391	8	0.612101	0.904499	-0.292397	-37.8521	old
chrX	69701977	69702614	638	8	0.580214	0.910728	-0.330514	-37.8168	old
chrX	151107437	151107568	132	8	0.539094	0.869678	-0.330584	-37.798	old
chrX	41398425	41398754	330	9	0.630483	0.89078	-0.260297	-37.7873	old
chrX	116465708	116465943	236	8	0.499221	0.80204	-0.302819	-37.7814	old
chrX	128730765	128731803	1039	6	0.589201	0.946211	-0.35701	-37.7798	old
chrX	32589229	32589616	388	9	0.40515	0.675979	-0.270829	-37.6633	old
chrX	145942586	145943243	658	8	0.592682	0.914251	-0.32157	-37.6594	old
chrX	93590514	93591205	692	7	0.559288	0.937197	-0.377909	-37.642	old
chrX	119901840	119902035	196	9	0.675543	0.912266	-0.236722	-37.6268	old
chrX	51687514	51688228	715	7	0.512777	0.845729	-0.332952	-37.6179	old
chrX	99263876	99264802	927	7	0.672994	0.942391	-0.269397	-37.5847	old
chrX	129902426	129902662	237	8	0.502448	0.847249	-0.344801	-37.5811	old
chrX	54294392	54294812	421	8	0.597077	0.915997	-0.31892	-37.5444	old
chrX	103880097	103881479	1383	7	0.555977	0.865679	-0.309703	-37.5207	old
chrX	69419819	69420182	364	8	0.593522	0.882447	-0.288925	-37.5086	old
chrX	74389138	74389473	336	6	0.624725	0.946461	-0.321736	-37.502	old
chrX	49847444	49848125	682	8	0.498833	0.810765	-0.311931	-37.4879	old
chrX	68024867	68025063	197	6	0.401128	0.810086	-0.408958	-37.4681	old
chrX	72391195	72391609	415	7	0.542231	0.870926	-0.328695	-37.4544	old
chrX	55730034	55730614	581	9	0.512809	0.839949	-0.327141	-37.4437	old
chrX	128659963	128660634	672	6	0.534094	0.87709	-0.342996	-37.4408	old
chrX	39800763	39800869	107	11	0.358436	0.694706	-0.33627	-37.4279	old
chrX	101931095	101931517	423	8	0.38331	0.751602	-0.368292	-37.4199	old
chrX	9444740	9444967	228	9	0.495825	0.790577	-0.294751	-37.3431	old
chrX	68345426	68345549	124	8	0.372199	0.833007	-0.460808	-37.3104	old
chrX	69467823	69467928	106	8	0.589612	0.909252	-0.31964	-37.2664	old
chrX	77990746	77990978	233	8	0.662847	0.928923	-0.266076	-37.1373	old
chrX	43396091	43396400	310	9	0.486947	0.768988	-0.282041	-37.0795	old
chrX	114941242	114941982	741	8	0.705411	0.958842	-0.25343	-37.0617	old
chrX	132950098	132950467	370	6	0.508624	0.87586	-0.367237	-37.0572	old
chrX	104390999	104391192	194	8	0.629615	0.918852	-0.289237	-37.0504	old
chrX	75680769	75681044	276	8	0.541929	0.832822	-0.290894	-37.0474	old
chrX	151328145	151328652	508	9	0.448169	0.747341	-0.299172	-37.0467	old
chrX	49050516	49050755	240	8	0.547152	0.867275	-0.320123	-37.0443	old
chrX	10257885	10258825	941	7	0.380135	0.697727	-0.317592	-37.0427	old
chrX	56719193	56719750	558	7	0.579746	0.904309	-0.324564	-37.0417	old
chrX	151101580	151101886	307	9	0.579902	0.873028	-0.293126	-37.0176	old
chrX	69602619	69602733	115	4	0.605066	0.958485	-0.353419	-36.9868	old
chrX	55679122	55679365	244	6	0.621102	0.944777	-0.323675	-36.946	old
chrX	121016045	121017054	1010	8	0.460566	0.775666	-0.3151	-36.9436	old
chrX	82887998	82888959	962	8	0.57024	0.856924	-0.286684	-36.9095	old
chrX	130411274	130412229	956	9	0.614886	0.897418	-0.282532	-36.86	old
chrX	72552181	72553056	876	9	0.469794	0.738785	-0.268991	-36.8127	old
chrX	24698300	24698770	471	8	0.639518	0.901617	-0.262099	-36.782	old
chrX	20025503	20026070	568	8	0.578453	0.860644	-0.28219	-36.7663	old
chrX	117194913	117195066	154	10	0.511768	0.821069	-0.309301	-36.7465	old
chrX	104558261	104559409	1149	7	0.519063	0.8264	-0.307336	-36.7151	old
chrX	99474553	99475295	743	8	0.586008	0.884689	-0.298681	-36.6686	old
chrX	151270332	151270574	243	8	0.549246	0.856696	-0.30745	-36.6651	old
chrX	10208024	10208080	57	10	0.37754	0.0987867	0.278754	36.6618	old
chrX	121165723	121165972	250	10	0.415995	0.729502	-0.313507	-36.5971	old
chrX	77522120	77522454	335	7	0.657124	0.927507	-0.270383	-36.5606	old
chrX	82120298	82120664	367	8	0.420681	0.76171	-0.341029	-36.5582	old
chrX	108398303	108399423	1121	6	0.54424	0.878044	-0.333805	-36.5535	old
chrX	19298531	19298778	248	8	0.595807	0.899115	-0.303308	-36.5	old
chrX	72154383	72154684	302	8	0.615574	0.89522	-0.279646	-36.4861	old
chrX	127031373	127033068	1696	9	0.553554	0.857551	-0.303997	-36.4165	old
chrX	75058807	75059355	549	8	0.439411	0.757464	-0.318053	-36.4114	old
chrX	57474037	57474649	613	9	0.37663	0.695749	-0.319119	-36.3945	old
chrX	76131532	76133157	1626	8	0.50273	0.864292	-0.361562	-36.3528	old
chrX	45531483	45531838	356	6	0.545843	0.860425	-0.314582	-36.3119	old
chrX	82747829	82748221	393	6	0.458202	0.876593	-0.418391	-36.2799	old
chrX	127055819	127057064	1246	4	0.527336	0.914218	-0.386882	-36.2766	old
chrX	132051308	132051763	456	7	0.574228	0.886693	-0.312465	-36.2452	old
chrX	106983557	106983826	270	9	0.628394	0.909448	-0.281054	-36.2324	old
chrX	114191241	114191645	405	8	0.338402	0.70595	-0.367548	-36.227	old
chrX	93865794	93866239	446	8	0.633118	0.887566	-0.254448	-36.2032	old
chrX	72146009	72146323	315	8	0.573919	0.883706	-0.309786	-36.1973	old
chrX	116420834	116421299	466	9	0.658214	0.936378	-0.278164	-36.1957	old
chrX	19430532	19430644	113	4	0.595279	0.948825	-0.353546	-36.1903	old
chrX	135941236	135941486	251	8	0.642238	0.905464	-0.263226	-36.1539	old
chrX	130767854	130767940	87	9	0.682409	0.934159	-0.25175	-36.1527	old
chrX	77898058	77898158	101	9	0.338098	0.0963582	0.241739	36.1273	old
chrX	147368433	147368678	246	8	0.682994	0.930731	-0.247737	-36.0727	old
chrX	43666753	43666887	135	6	0.335606	0.742504	-0.406898	-36.0488	old
chrX	69426156	69426501	346	8	0.550117	0.878954	-0.328836	-36.0483	old
chrX	71676847	71677014	168	8	0.662799	0.937164	-0.274365	-35.9829	old
chrX	69691268	69691884	617	6	0.534134	0.917319	-0.383185	-35.9435	old
chrX	19550050	19550132	83	8	0.45188	0.146512	0.305367	35.8249	old
chrX	75286330	75286605	276	8	0.446834	0.781958	-0.335124	-35.7743	old
chrX	10662847	10663064	218	8	0.338916	0.684406	-0.34549	-35.7196	old
chrX	74756399	74756753	355	8	0.430351	0.753003	-0.322652	-35.6993	old
chrX	93811344	93812363	1020	6	0.619138	0.911841	-0.292703	-35.6892	old
chrX	82896706	82896992	287	6	0.472142	0.816411	-0.344269	-35.6875	old
chrX	106682266	106683139	874	8	0.525881	0.808092	-0.28221	-35.6742	old
chrX	14453060	14453304	245	8	0.601008	0.912977	-0.311969	-35.6439	old
chrX	135945075	135945456	382	7	0.632639	0.903691	-0.271052	-35.6378	old
chrX	36881742	36882247	506	8	0.317183	0.662226	-0.345044	-35.6335	old
chrX	41425022	41425353	332	7	0.668622	0.939352	-0.27073	-35.5952	old
chrX	75701812	75702525	714	8	0.650774	0.914392	-0.263618	-35.5823	old
chrX	136025311	136025603	293	8	0.632221	0.910428	-0.278206	-35.5743	old
chrX	72384889	72386780	1892	7	0.540116	0.833744	-0.293628	-35.5721	old
chrX	61635791	61637447	1657	6	0.459361	0.834838	-0.375476	-35.5432	old
chrX	93632185	93632314	130	8	0.630355	0.900246	-0.269891	-35.4037	old
chrX	114899355	114900158	804	6	0.559954	0.915446	-0.355492	-35.3842	old
chrX	38574044	38574328	285	4	0.506839	0.826739	-0.3199	-35.321	old
chrX	12917226	12917621	396	6	0.545396	0.886752	-0.341356	-35.3128	old
chrX	68417878	68418413	536	7	0.665809	0.949301	-0.283493	-35.3124	old
chrX	38827069	38827168	100	6	0.488921	0.900366	-0.411445	-35.2599	old
chrX	75426236	75426725	490	8	0.512355	0.81228	-0.299925	-35.147	old
chrX	77431337	77431707	371	8	0.608584	0.897971	-0.289387	-35.0992	old
chrX	98201037	98201159	123	6	0.49669	0.927995	-0.431305	-35.0655	old
chrX	72342704	72343348	645	6	0.487223	0.871706	-0.384483	-35.0337	old
chrX	77473919	77475104	1186	7	0.691128	0.943631	-0.252503	-35.023	old
chrX	38564329	38565169	841	8	0.440182	0.795592	-0.355409	-34.9972	old
chrX	82799504	82800273	770	7	0.689528	0.937974	-0.248446	-34.9968	old
chrX	69673993	69674108	116	6	0.462597	0.893584	-0.430987	-34.9959	old
chrX	81870723	81871069	347	6	0.549466	0.907125	-0.357659	-34.9942	old
chrX	24815667	24815859	193	8	0.612514	0.906403	-0.293889	-34.9774	old
chrX	136024282	136024667	386	7	0.645345	0.923908	-0.278563	-34.9281	old
chrX	130681335	130681585	251	8	0.637007	0.901341	-0.264334	-34.8844	old
chrX	126465139	126465281	143	6	0.563748	0.922115	-0.358367	-34.8618	old
chrX	129113616	129113767	152	6	0.278318	0.633386	-0.355068	-34.8325	old
chrX	132378352	132378679	328	8	0.536318	0.838384	-0.302066	-34.8313	old
chrX	45097841	45097971	131	8	0.35924	0.0704872	0.288753	34.8151	old
chrX	74353706	74354148	443	6	0.608459	0.946	-0.33754	-34.8146	old
chrX	100192793	100192853	61	9	0.381217	0.117971	0.263246	34.7532	old
chrX	136054946	136055213	268	5	0.634647	0.908517	-0.27387	-34.7043	old
chrX	145548093	145548307	215	8	0.544342	0.846654	-0.302311	-34.7012	old
chrX	38902380	38903084	705	6	0.459695	0.771943	-0.312248	-34.6567	old
chrX	93687756	93688126	371	6	0.599708	0.938714	-0.339006	-34.6294	old
chrX	62338837	62339048	212	9	0.596599	0.901716	-0.305117	-34.612	old
chrX	37458396	37458631	236	8	0.430886	0.743906	-0.313021	-34.5692	old
chrX	128641414	128641709	296	8	0.57508	0.874233	-0.299154	-34.5415	old
chrX	37636129	37636477	349	5	0.573953	0.865341	-0.291388	-34.5399	old
chrX	126164240	126164460	221	8	0.641204	0.926796	-0.285593	-34.5305	old
chrX	69703986	69704437	452	7	0.647012	0.921898	-0.274886	-34.4905	old
chrX	119383061	119383150	90	9	0.379784	0.13152	0.248264	34.4649	old
chrX	98684622	98684996	375	7	0.51981	0.845532	-0.325722	-34.462	old
chrX	77996511	77996648	138	6	0.633707	0.951124	-0.317417	-34.4595	old
chrX	128644567	128644711	145	7	0.655514	0.915745	-0.260231	-34.3809	old
chrX	50361847	50361922	76	8	0.467755	0.122372	0.345383	34.3718	old
chrX	46845456	46845664	209	8	0.685284	0.954604	-0.26932	-34.365	old
chrX	125838173	125838660	488	4	0.523199	0.938247	-0.415048	-34.3637	old
chrX	24723505	24723892	388	7	0.693257	0.935212	-0.241956	-34.3211	old
chrX	72545834	72546136	303	6	0.499073	0.847097	-0.348024	-34.3181	old
chrX	104289199	104289472	274	8	0.565154	0.870429	-0.305275	-34.3118	old
chrX	116403927	116404919	993	8	0.59545	0.885272	-0.289823	-34.2587	old
chrX	20176178	20176407	230	8	0.6843	0.93055	-0.24625	-34.2071	old
chrX	81875246	81875930	685	7	0.637366	0.949602	-0.312236	-34.2059	old
chrX	150038087	150038223	137	9	0.648742	0.904746	-0.256004	-34.203	old
chrX	55710080	55710927	848	6	0.613309	0.916024	-0.302716	-34.2027	old
chrX	52822371	52822448	78	9	0.460087	0.173511	0.286575	34.1864	old
chrX	77518861	77519311	451	6	0.524088	0.833254	-0.309167	-34.1546	old
chrX	69099703	69099762	60	6	0.565399	0.930017	-0.364618	-34.1501	old
chrX	47859451	47860457	1007	7	0.527594	0.851457	-0.323864	-34.1335	old
chrX	93923631	93923950	320	7	0.584149	0.882965	-0.298816	-34.1317	old
chrX	116215344	116215658	315	6	0.528234	0.897565	-0.369331	-34.1256	old
chrX	100518227	100518457	231	9	0.443496	0.141841	0.301655	34.1195	old
chrX	74395112	74395409	298	6	0.651735	0.93925	-0.287515	-34.0931	old
chrX	100198034	100198235	202	8	0.464628	0.781991	-0.317363	-34.0895	old
chrX	128692406	128692963	558	6	0.608457	0.931934	-0.323477	-34.0719	old
chrX	151899726	151900033	308	6	0.648296	0.94822	-0.299924	-34.0699	old
chrX	146017179	146017401	223	6	0.621657	0.916195	-0.294538	-34.0656	old
chrX	82784449	82785090	642	7	0.598123	0.901448	-0.303325	-34.0385	old
chrX	93726659	93726884	226	6	0.606107	0.915015	-0.308908	-33.9901	old
chrX	51267710	51267917	208	9	0.501917	0.841659	-0.339742	-33.9895	old
chrX	71348194	71348435	242	6	0.617809	0.930094	-0.312285	-33.986	old
chrX	19948058	19948370	313	7	0.677037	0.933733	-0.256695	-33.9599	old
chrX	93721573	93721811	239	8	0.634824	0.893027	-0.258203	-33.9266	old
chrX	55673677	55673766	90	9	0.412128	0.156806	0.255322	33.828	old
chrX	12448861	12449212	352	7	0.522775	0.906327	-0.383552	-33.814	old
chrX	132260230	132260412	183	9	0.526407	0.811786	-0.285379	-33.809	old
chrX	10727024	10727159	136	8	0.647532	0.92268	-0.275148	-33.7804	old
chrX	116686404	116686588	185	6	0.616693	0.909012	-0.292319	-33.744	old
chrX	74738143	74738318	176	6	0.69062	0.955255	-0.264635	-33.7318	old
chrX	146386812	146386979	168	8	0.612637	0.902729	-0.290092	-33.716	old
chrX	37515947	37516122	176	8	0.583652	0.853784	-0.270133	-33.7094	old
chrX	145006203	145006593	391	8	0.539447	0.87475	-0.335303	-33.6991	old
chrX	21861861	21862233	373	8	0.471685	0.76731	-0.295626	-33.6372	old
chrX	23485639	23486091	453	7	0.583506	0.888383	-0.304877	-33.6317	old
chrX	131935032	131935137	106	9	0.582719	0.858465	-0.275746	-33.6207	old
chrX	47747155	47747826	672	7	0.532007	0.84285	-0.310843	-33.6004	old
chrX	116230750	116230917	168	6	0.594713	0.917903	-0.32319	-33.5891	old
chrX	151273797	151274227	431	7	0.642981	0.906861	-0.263879	-33.5518	old
chrX	103444915	103445453	539	7	0.402517	0.739738	-0.337221	-33.5432	old
chrX	108404008	108404599	592	6	0.505203	0.872784	-0.367581	-33.5325	old
chrX	47932287	47932472	186	8	0.655573	0.930583	-0.27501	-33.5231	old
chrX	132662571	132662971	401	5	0.492601	0.840344	-0.347743	-33.5128	old
chrX	69642962	69643153	192	6	0.65975	0.936614	-0.276864	-33.5112	old
chrX	114241373	114241521	149	8	0.548332	0.862724	-0.314392	-33.494	old
chrX	45899397	45899757	361	7	0.622992	0.899618	-0.276627	-33.4865	old
chrX	67477291	67477493	203	8	0.509704	0.844636	-0.334932	-33.4464	old
chrX	151127336	151127581	246	6	0.643152	0.907963	-0.264811	-33.4085	old
chrX	128745048	128745635	588	7	0.48385	0.819973	-0.336123	-33.403	old
chrX	131037679	131038009	331	6	0.6621	0.942216	-0.280116	-33.3935	old
chrX	78038548	78039115	568	7	0.658853	0.921983	-0.26313	-33.3423	old
chrX	72018733	72018843	111	9	0.475245	0.174795	0.30045	33.3339	old
chrX	106818612	106818818	207	6	0.595249	0.898424	-0.303175	-33.3096	old
chrX	60632286	60632988	703	6	0.496826	0.835472	-0.338646	-33.3005	old
chrX	119900307	119900942	636	4	0.590821	0.940308	-0.349487	-33.2668	old
chrX	38733674	38734111	438	7	0.611618	0.874993	-0.263375	-33.2061	old
chrX	132860086	132860311	226	8	0.49369	0.159819	0.333871	33.203	old
chrX	75453071	75453405	335	8	0.419032	0.725101	-0.306068	-33.1821	old
chrX	82701852	82702040	189	6	0.552696	0.876645	-0.32395	-33.1651	old
chrX	132101434	132101720	287	6	0.65779	0.934037	-0.276247	-33.1531	old
chrX	121401936	121402556	621	7	0.466061	0.817302	-0.351241	-33.0632	old
chrX	37625606	37625697	92	6	0.503579	0.880589	-0.37701	-33.0478	old
chrX	114839751	114840262	512	6	0.576876	0.87583	-0.298954	-33.0388	old
chrX	24701937	24702132	196	8	0.577757	0.889581	-0.311824	-33.0225	old
chrX	144761783	144761973	191	8	0.511788	0.820918	-0.30913	-33.0073	old
chrX	72245161	72245297	137	9	0.454388	0.759168	-0.30478	-32.9484	old
chrX	128063002	128063095	94	9	0.477115	0.765683	-0.288569	-32.9461	old
chrX	82802516	82803142	627	6	0.652951	0.941093	-0.288142	-32.9237	old
chrX	24816909	24817130	222	8	0.542789	0.847691	-0.304901	-32.9225	old
chrX	57550273	57550766	494	6	0.459616	0.828818	-0.369202	-32.9184	old
chrX	41529270	41529613	344	6	0.596382	0.911958	-0.315575	-32.9033	old
chrX	47431801	47431909	109	8	0.46564	0.808001	-0.342361	-32.8887	old
chrX	72173957	72174122	166	6	0.667967	0.95978	-0.291813	-32.8816	old
chrX	150089418	150089504	87	9	0.393304	0.113677	0.279627	32.8178	old
chrX	56970518	56971182	665	7	0.619394	0.897764	-0.278371	-32.8107	old
chrX	71553424	71553732	309	7	0.486928	0.790428	-0.3035	-32.7614	old
chrX	54810231	54810555	325	7	0.498449	0.817392	-0.318943	-32.7382	old
chrX	14584240	14584500	261	4	0.468688	0.908039	-0.439352	-32.7285	old
chrX	77465917	77466013	97	8	0.684091	0.941758	-0.257667	-32.7173	old
chrX	132871794	132871888	95	8	0.61991	0.887595	-0.267685	-32.7164	old
chrX	41652220	41652719	500	8	0.647735	0.901038	-0.253303	-32.6859	old
chrX	101210840	101210948	109	9	0.5411	0.233918	0.307182	32.6834	old
chrX	99310871	99311236	366	6	0.645456	0.930883	-0.285427	-32.666	old
chrX	149622676	149622726	51	9	0.547086	0.248073	0.299013	32.6307	old
chrX	53339478	53339717	240	6	0.5831	0.920913	-0.337813	-32.6231	old
chrX	78023547	78023872	326	7	0.646437	0.918971	-0.272534	-32.5983	old
chrX	39141731	39141951	221	8	0.508011	0.809227	-0.301217	-32.5926	old
chrX	65571816	65572701	886	6	0.635202	0.9305	-0.295298	-32.5918	old
chrX	14514718	14514782	65	8	0.679366	0.91956	-0.240194	-32.4782	old
chrX	136133060	136133563	504	6	0.567817	0.879057	-0.31124	-32.4656	old
chrX	112083998	112084291	294	8	0.307634	0.669292	-0.361657	-32.4642	old
chrX	37481260	37481593	334	8	0.561759	0.845899	-0.28414	-32.4605	old
chrX	37521210	37521531	322	7	0.543776	0.844207	-0.300431	-32.4601	old
chrX	57381596	57381902	307	6	0.531961	0.852457	-0.320496	-32.4228	old
chrX	20558983	20559163	181	8	0.473093	0.808475	-0.335382	-32.4004	old
chrX	126520059	126520363	305	6	0.576914	0.895491	-0.318577	-32.3728	old
chrX	13412419	13412516	98	8	0.685357	0.310391	0.374965	32.365	old
chrX	119820620	119821694	1075	7	0.683271	0.934787	-0.251516	-32.31	old
chrX	46078604	46078853	250	6	0.564035	0.879659	-0.315624	-32.3029	old
chrX	119897941	119898379	439	6	0.617329	0.912746	-0.295417	-32.2785	old
chrX	74232171	74232563	393	7	0.670235	0.939161	-0.268926	-32.2295	old
chrX	49182111	49182467	357	6	0.6274	0.920767	-0.293367	-32.2292	old
chrX	72111639	72112663	1025	6	0.545753	0.861374	-0.315621	-32.2166	old
chrX	45717154	45717420	267	8	0.40306	0.140905	0.262155	32.2005	old
chrX	119888411	119888845	435	6	0.655963	0.957299	-0.301336	-32.1719	old
chrX	63592433	63592538	106	8	0.418486	0.10569	0.312796	32.1687	old
chrX	144554028	144554342	315	6	0.325301	0.736901	-0.411601	-32.1653	old
chrX	146701277	146701386	110	6	0.580061	0.905563	-0.325501	-32.1237	old
chrX	60360411	60360833	423	8	0.46014	0.770774	-0.310634	-32.1073	old
chrX	143952817	143953414	598	4	0.581825	0.96108	-0.379255	-32.0421	old
chrX	41635780	41636710	931	5	0.485263	0.838176	-0.352913	-31.989	old
chrX	44246838	44247016	179	8	0.35086	0.702643	-0.351783	-31.9581	old
chrX	82130168	82130574	407	8	0.493912	0.817952	-0.32404	-31.921	old
chrX	72199237	72199424	188	6	0.593979	0.935264	-0.341284	-31.8796	old
chrX	126476810	126477022	213	6	0.624855	0.929399	-0.304545	-31.8543	old
chrX	132832075	132832417	343	6	0.676751	0.955829	-0.279077	-31.8338	old
chrX	141472278	141472717	440	7	0.362146	0.670922	-0.308776	-31.8335	old
chrX	61249400	61249780	381	8	0.624059	0.893402	-0.269342	-31.8282	old
chrX	24763215	24763525	311	6	0.628068	0.923907	-0.29584	-31.8263	old
chrX	107019640	107019932	293	6	0.609525	0.911567	-0.302041	-31.7982	old
chrX	103594479	103594982	504	7	0.352447	0.71519	-0.362743	-31.7682	old
chrX	20011723	20012400	678	6	0.603415	0.917074	-0.31366	-31.6718	old
chrX	125143691	125144655	965	7	0.279425	0.614043	-0.334617	-31.6691	old
chrX	151858606	151858705	100	6	0.662521	0.93871	-0.276189	-31.6427	old
chrX	55712601	55713090	490	6	0.545251	0.858627	-0.313376	-31.6061	old
chrX	100831424	100832008	585	5	0.529009	0.827095	-0.298086	-31.6051	old
chrX	18307280	18307466	187	8	0.509957	0.839201	-0.329244	-31.5311	old
chrX	128499291	128499363	73	9	0.555896	0.821287	-0.265391	-31.5211	old
chrX	19979804	19980275	472	5	0.601859	0.907675	-0.305816	-31.426	old
chrX	13065874	13066190	317	7	0.649522	0.901207	-0.251685	-31.4228	old
chrX	126335994	126336174	181	7	0.542618	0.228841	0.313776	31.4037	old
chrX	132706933	132707118	186	6	0.658437	0.955186	-0.296749	-31.401	old
chrX	74311774	74312056	283	6	0.636837	0.929821	-0.292984	-31.3638	old
chrX	81837908	81837972	65	8	0.620338	0.892354	-0.272016	-31.344	old
chrX	69467026	69467231	206	7	0.573096	0.8956	-0.322504	-31.2859	old
chrX	24537502	24538572	1071	6	0.578723	0.895403	-0.31668	-31.2635	old
chrX	82145033	82145364	332	6	0.53327	0.877778	-0.344508	-31.2442	old
chrX	81574748	81575518	771	7	0.323458	0.671135	-0.347677	-31.2078	old
chrX	100459892	100460824	933	7	0.523059	0.827181	-0.304122	-31.1951	old
chrX	116452675	116452791	117	6	0.625727	0.948076	-0.322349	-31.0681	old
chrX	61691663	61691784	122	6	0.526826	0.880047	-0.353222	-31.0679	old
chrX	127197861	127198186	326	8	0.478527	0.824973	-0.346445	-31.0629	old
chrX	114891532	114891683	152	6	0.633715	0.927274	-0.29356	-31.0482	old
chrX	47930633	47931189	557	7	0.626591	0.912171	-0.28558	-31.0404	old
chrX	103887031	103887519	489	6	0.594219	0.906018	-0.311799	-31.0393	old
chrX	146761844	146762091	248	7	0.633718	0.891452	-0.257733	-31.0373	old
chrX	115534336	115535321	986	6	0.494976	0.861054	-0.366077	-31.0342	old
chrX	67388044	67388484	441	6	0.570136	0.881722	-0.311586	-31.0339	old
chrX	48651284	48651621	338	8	0.539123	0.869075	-0.329951	-30.9784	old
chrX	37443400	37444263	864	6	0.480136	0.797655	-0.31752	-30.9781	old
chrX	61622727	61624262	1536	4	0.298029	0.775102	-0.477073	-30.972	old
chrX	70731846	70732092	247	6	0.565265	0.850083	-0.284818	-30.9686	old
chrX	82806412	82806691	280	7	0.606434	0.871568	-0.265133	-30.967	old
chrX	13684005	13684120	116	8	0.38845	0.118493	0.269957	30.9583	old
chrX	120047678	120047918	241	8	0.420602	0.737934	-0.317332	-30.9269	old
chrX	11362449	11362573	125	6	0.410551	0.755698	-0.345147	-30.9114	old
chrX	132324311	132324512	202	8	0.588849	0.874977	-0.286128	-30.9047	old
chrX	99285718	99286038	321	6	0.506381	0.906396	-0.400014	-30.8828	old
chrX	24254665	24254946	282	7	0.556152	0.859719	-0.303567	-30.86	old
chrX	32152141	32152372	232	8	0.439661	0.739217	-0.299555	-30.7983	old
chrX	116637378	116637947	570	6	0.586029	0.898703	-0.312674	-30.7957	old
chrX	93663998	93664442	445	7	0.626208	0.886309	-0.2601	-30.7455	old
chrX	68283944	68284231	288	6	0.607144	0.920064	-0.31292	-30.7419	old
chrX	61115765	61116062	298	8	0.410637	0.751141	-0.340504	-30.7384	old
chrX	126604563	126604994	432	7	0.657695	0.904593	-0.246897	-30.7231	old
chrX	48704738	48704854	117	7	0.63704	0.880683	-0.243642	-30.5666	old
chrX	131855740	131855988	249	4	0.533668	0.926963	-0.393295	-30.5434	old
chrX	10985951	10986042	92	6	0.412107	0.782292	-0.370186	-30.5392	old
chrX	39009667	39010607	941	6	0.641643	0.908493	-0.26685	-30.5177	old
chrX	72224248	72224369	122	6	0.637732	0.909894	-0.272162	-30.5156	old
chrX	132811599	132811754	156	6	0.63926	0.95771	-0.31845	-30.5156	old
chrX	9240398	9240681	284	6	0.549646	0.935465	-0.385819	-30.4084	old
chrX	151175827	151176131	305	7	0.662012	0.934698	-0.272685	-30.3833	old
chrX	145728052	145728476	425	7	0.446575	0.823398	-0.376823	-30.3582	old
chrX	77475454	77476372	919	4	0.62947	0.943559	-0.314089	-30.3261	old
chrX	24802988	24803220	233	7	0.68439	0.917598	-0.233209	-30.2988	old
chrX	136001325	136001779	455	7	0.566948	0.875099	-0.308151	-30.2972	old
chrX	19239339	19239824	486	8	0.446691	0.772021	-0.32533	-30.256	old
chrX	103715732	103715979	248	7	0.565762	0.840706	-0.274945	-30.2383	old
chrX	12478488	12478880	393	6	0.556346	0.88299	-0.326644	-30.2332	old
chrX	119885604	119885823	220	6	0.715389	0.953535	-0.238145	-30.225	old
chrX	120362874	120363064	191	7	0.54994	0.857504	-0.307563	-30.2143	old
chrX	67352520	67352764	245	7	0.686811	0.949717	-0.262905	-30.2099	old
chrX	128300602	128300912	311	6	0.619906	0.918218	-0.298312	-30.1865	old
chrX	53776342	53776861	520	6	0.480104	0.841364	-0.36126	-30.1695	old
chrX	148851464	148851606	143	6	0.577088	0.895843	-0.318755	-30.1633	old
chrX	38601652	38601847	196	6	0.559096	0.874763	-0.315667	-30.1359	old
chrX	106427999	106428298	300	6	0.545345	0.886676	-0.341331	-30.1134	old
chrX	132864504	132864699	196	6	0.657503	0.953651	-0.296148	-30.1077	old
chrX	47385469	47385581	113	5	0.526853	0.905994	-0.379141	-30.0853	old
chrX	145038657	145038956	300	8	0.381296	0.718527	-0.337231	-30.0657	old
chrX	62187896	62188034	139	6	0.464577	0.847893	-0.383316	-30.0612	old
chrX	15218699	15218940	242	8	0.556695	0.838205	-0.281511	-30.0573	old
chrX	71503668	71503956	289	6	0.462034	0.843127	-0.381093	-30.0231	old
chrX	69616871	69617216	346	6	0.612126	0.902334	-0.290208	-29.883	old
chrX	128595945	128596284	340	6	0.370869	0.752315	-0.381446	-29.874	old
chrX	99439598	99440016	419	7	0.646319	0.90914	-0.262821	-29.8683	old
chrX	104514950	104515108	159	7	0.634383	0.896239	-0.261856	-29.8547	old
chrX	93819061	93819445	385	4	0.603987	0.945237	-0.341249	-29.8407	old
chrX	37495512	37495859	348	5	0.457308	0.834494	-0.377187	-29.8209	old
chrX	78080844	78081529	686	6	0.51899	0.85885	-0.33986	-29.8128	old
chrX	67718017	67718333	317	7	0.514427	0.81063	-0.296203	-29.7981	old
chrX	75608028	75608112	85	7	0.684319	0.937331	-0.253012	-29.7876	old
chrX	71319456	71319604	149	6	0.514327	0.908453	-0.394126	-29.7413	old
chrX	108439148	108439974	827	5	0.518391	0.857764	-0.339372	-29.7135	old
chrX	39084877	39085205	329	7	0.525929	0.837683	-0.311754	-29.6998	old
chrX	30805001	30805362	362	7	0.525772	0.836768	-0.310997	-29.6932	old
chrX	82843917	82844422	506	6	0.575496	0.880742	-0.305246	-29.6918	old
chrX	130732900	130733523	624	5	0.56623	0.919395	-0.353165	-29.6882	old
chrX	120287835	120287893	59	6	0.638083	0.961549	-0.323466	-29.6807	old
chrX	30742663	30742991	329	7	0.580788	0.871482	-0.290695	-29.6586	old
chrX	131785598	131785713	116	6	0.39515	0.743167	-0.348017	-29.645	old
chrX	132349554	132349773	220	4	0.557431	0.965504	-0.408074	-29.6046	old
chrX	51570652	51570843	192	6	0.621802	0.925043	-0.303241	-29.5789	old
chrX	47857799	47858000	202	7	0.672193	0.932154	-0.259962	-29.5528	old
chrX	120297760	120297867	108	7	0.687765	0.919124	-0.231359	-29.5477	old
chrX	45639081	45639514	434	6	0.468671	0.775685	-0.307013	-29.5215	old
chrX	48641835	48641982	148	6	0.465474	0.804816	-0.339341	-29.5168	old
chrX	100793392	100793519	128	6	0.635603	0.935024	-0.299422	-29.5002	old
chrX	106441054	106441287	234	6	0.630733	0.935578	-0.304845	-29.4874	old
chrX	71363547	71363784	238	6	0.64282	0.926697	-0.283877	-29.4797	old
chrX	132341788	132342076	289	6	0.638613	0.910981	-0.272368	-29.4773	old
chrX	114621435	114621538	104	7	0.3347	0.0742379	0.260462	29.4745	old
chrX	97223350	97223510	161	6	0.329629	0.728616	-0.398987	-29.4702	old
chrX	50591259	50591365	107	6	0.490588	0.838909	-0.348321	-29.468	old
chrX	139620640	139620803	164	8	0.303124	0.696471	-0.393347	-29.4452	old
chrX	50334081	50334237	157	7	0.357511	0.651759	-0.294248	-29.4211	old
chrX	75348175	75348437	263	6	0.55011	0.881661	-0.331551	-29.4168	old
chrX	132819935	132820382	448	6	0.669981	0.939936	-0.269955	-29.4154	old
chrX	140264809	140265077	269	8	0.249517	0.602206	-0.35269	-29.388	old
chrX	116833630	116833932	303	7	0.656943	0.920959	-0.264016	-29.3858	old
chrX	104833853	104834474	622	5	0.439705	0.840795	-0.401089	-29.3703	old
chrX	45733480	45733563	84	7	0.679925	0.911363	-0.231438	-29.3401	old
chrX	135962547	135962854	308	6	0.649248	0.936582	-0.287334	-29.3187	old
chrX	41569285	41569522	238	7	0.63317	0.907075	-0.273905	-29.204	old
chrX	79668286	79668491	206	7	0.450428	0.752163	-0.301735	-29.1997	old
chrX	82743346	82743529	184	6	0.633361	0.909865	-0.276504	-29.1501	old
chrX	46983105	46984070	966	5	0.615468	0.915144	-0.299676	-29.1458	old
chrX	130817092	130817264	173	6	0.460017	0.817329	-0.357311	-29.1378	old
chrX	131804539	131804771	233	4	0.439235	0.933396	-0.494161	-29.1342	old
chrX	131820818	131821216	399	4	0.587556	0.91712	-0.329565	-29.1197	old
chrX	36221260	36221405	146	8	0.366195	0.689217	-0.323022	-29.1043	old
chrX	116731585	116731962	378	6	0.581011	0.865468	-0.284457	-29.0782	old
chrX	93718954	93719197	244	6	0.620707	0.913385	-0.292678	-29.0775	old
chrX	116328399	116328635	237	6	0.558935	0.861833	-0.302898	-29.0604	old
chrX	132571626	132571884	259	6	0.432919	0.852441	-0.419522	-29.0556	old
chrX	9758186	9758598	413	6	0.576916	0.888716	-0.3118	-29.0156	old
chrX	14530129	14530326	198	7	0.664986	0.943347	-0.278361	-29.015	old
chrX	107083635	107083769	135	7	0.443254	0.15215	0.291104	29.0134	old
chrX	144542443	144542521	79	6	0.440692	0.777628	-0.336936	-29.007	old
chrX	128732673	128732893	221	6	0.345589	0.688125	-0.342536	-29.0059	old
chrX	24703797	24704193	397	5	0.583326	0.915297	-0.33197	-28.9999	old
chrX	41462306	41462562	257	6	0.597864	0.891702	-0.293838	-28.9702	old
chrX	38354965	38355303	339	7	0.509876	0.804775	-0.294899	-28.9694	old
chrX	49725146	49725207	62	6	0.701064	0.976242	-0.275177	-28.9648	old
chrX	69512252	69512974	723	4	0.60102	0.964137	-0.363117	-28.962	old
chrX	151603979	151604659	681	8	0.45405	0.701021	-0.246972	-28.9474	old
chrX	69447511	69447750	240	4	0.479429	0.879154	-0.399724	-28.924	old
chrX	128743787	128743996	210	6	0.477901	0.784822	-0.306921	-28.8812	old
chrX	116817572	116817716	145	7	0.653959	0.902075	-0.248116	-28.8416	old
chrX	38925265	38925553	289	6	0.418568	0.813707	-0.395139	-28.8182	old
chrX	128763485	128763987	503	5	0.488366	0.859515	-0.37115	-28.8138	old
chrX	60137733	60137876	144	6	0.531037	0.873795	-0.342758	-28.8004	old
chrX	104944515	104944585	71	6	0.400844	0.823015	-0.422171	-28.7947	old
chrX	38131986	38132326	341	6	0.503581	0.823723	-0.320142	-28.7523	old
chrX	50454088	50454256	169	6	0.383608	0.805786	-0.422178	-28.7069	old
chrX	97957654	97957746	93	7	0.693146	0.916921	-0.223776	-28.7035	old
chrX	56701280	56701506	227	7	0.630946	0.882635	-0.25169	-28.692	old
chrX	75364267	75364526	260	6	0.548873	0.858821	-0.309948	-28.6889	old
chrX	9368057	9368210	154	7	0.46814	0.79768	-0.32954	-28.676	old
chrX	116484256	116484419	164	6	0.381787	0.745148	-0.36336	-28.6696	old
chrX	30443384	30443536	153	8	0.597719	0.284937	0.312782	28.6695	old
chrX	19983329	19983563	235	6	0.702995	0.961027	-0.258032	-28.6665	old
chrX	128435553	128435684	132	7	0.652113	0.911854	-0.259741	-28.6656	old
chrX	130750943	130751779	837	4	0.57752	0.926002	-0.348482	-28.651	old
chrX	76170893	76170984	92	6	0.559956	0.873934	-0.313978	-28.6474	old
chrX	77977245	77977740	496	6	0.544131	0.874003	-0.329872	-28.6072	old
chrX	144624863	144625007	145	6	0.462558	0.782081	-0.319523	-28.6006	old
chrX	39976575	39976669	95	7	0.464499	0.761821	-0.297321	-28.5778	old
chrX	151713627	151714013	387	4	0.472238	0.848429	-0.376191	-28.5632	old
chrX	132834475	132834774	300	4	0.566317	0.945448	-0.379131	-28.5419	old
chrX	146858063	146858326	264	7	0.636786	0.893327	-0.256541	-28.5409	old
chrX	69578273	69578372	100	7	0.617856	0.942321	-0.324466	-28.5079	old
chrX	151172364	151172523	160	4	0.621245	0.91957	-0.298325	-28.5027	old
chrX	47432340	47432422	83	7	0.691737	0.931133	-0.239396	-28.4978	old
chrX	131088739	131088942	204	4	0.521069	0.940329	-0.41926	-28.4635	old
chrX	106715470	106715784	315	4	0.494071	0.880389	-0.386318	-28.4419	old
chrX	75797594	75797789	196	6	0.546395	0.944639	-0.398245	-28.4026	old
chrX	114633258	114633519	262	6	0.611006	0.885737	-0.274732	-28.3751	old
chrX	104637797	104638205	409	6	0.614481	0.876626	-0.262146	-28.3717	old
chrX	144563119	144563214	96	6	0.526511	0.826438	-0.299927	-28.3628	old
chrX	68948837	68949033	197	6	0.346947	0.688526	-0.341579	-28.3538	old
chrX	93735189	93735567	379	6	0.646791	0.919933	-0.273142	-28.3457	old
chrX	97641407	97641607	201	6	0.553592	0.882351	-0.328759	-28.3399	old
chrX	30757527	30757692	166	6	0.594283	0.900689	-0.306406	-28.3043	old
chrX	69650836	69650893	58	7	0.350534	0.106071	0.244463	28.297	old
chrX	48630853	48631610	758	5	0.499296	0.831945	-0.33265	-28.2939	old
chrX	74674690	74674784	95	6	0.644474	0.906348	-0.261874	-28.2785	old
chrX	135971217	135971507	291	6	0.666718	0.939222	-0.272504	-28.2719	old
chrX	107141685	107141856	172	7	0.556564	0.831945	-0.275382	-28.2613	old
chrX	130690593	130690800	208	6	0.576983	0.870202	-0.293219	-28.2611	old
chrX	135915495	135915575	81	7	0.676722	0.925651	-0.248929	-28.2318	old
chrX	115536955	115537226	272	6	0.529564	0.844959	-0.315395	-28.1819	old
chrX	133912954	133913121	168	7	0.47897	0.761522	-0.282552	-28.1524	old
chrX	13027307	13027520	214	6	0.605961	0.902726	-0.296765	-28.1388	old
chrX	151143978	151144099	122	4	0.631781	0.921194	-0.289413	-28.1152	old
chrX	72498087	72498250	164	7	0.4923	0.802947	-0.310647	-28.104	old
chrX	56725521	56725746	226	6	0.642974	0.918082	-0.275108	-28.099	old
chrX	136065433	136065694	262	6	0.681647	0.940017	-0.25837	-28.0924	old
[truncated: 2,495 more rows]

## Sheet: Table S6
Supplementary Table 6 The DMRs between young and old Chinese rhesus macaques.
chr	start	end	length	nCG	meanMethy1	meanMethy2	diff.Methy	areaStat
chr1	163962435	163962526	92	8	0.83626	0.182781	-0.653479	67.4184
chr1	106079129	106079200	72	8	0.82534	0.306968	-0.518372	46.1956
chr1	174704702	174704852	151	4	0.735543	0.240346	-0.495197	22.2858
chr1	159458770	159459453	684	11	0.777526	0.322707	-0.454819	54.9289
chr1	159257866	159257984	119	4	0.676716	0.222814	-0.453902	18.6121
chr1	107976869	107977012	144	4	0.856809	0.404451	-0.452358	23.2952
chr1	104326117	104326369	253	4	0.639244	0.202866	-0.436379	28.307
chr1	108962853	108962927	75	4	0.927399	0.493406	-0.433992	22.7706
chr1	89300927	89301184	258	8	0.832535	0.42326	-0.409276	35.4939
chr1	181028596	181028661	66	4	0.784998	0.383462	-0.401536	13.0886
chr1	185523337	185523403	67	6	0.706777	0.311193	-0.395583	28.8277
chr1	191274949	191275096	148	4	0.805369	0.411374	-0.393995	19.7679
chr1	151732233	151732369	137	4	0.732013	0.347648	-0.384365	17.7382
chr1	125120549	125120775	227	10	0.878291	0.503043	-0.375248	29.9654
chr1	150840245	150840296	52	6	0.887763	0.513631	-0.374132	21.3783
chr1	133226279	133226446	168	8	0.69134	0.317776	-0.373564	31.8435
chr1	116677801	116677873	73	5	0.759216	0.385854	-0.373362	16.6459
chr1	178727075	178727657	583	4	0.643592	0.270969	-0.372623	23.6492
chr1	138221033	138221150	118	4	0.807671	0.439251	-0.36842	18.606
chr1	3778472	3778583	112	8	0.68391	0.325702	-0.358207	29.8094
chr1	157864324	157864988	665	6	0.715046	0.363468	-0.351578	29.8316
chr1	80548332	80548633	302	4	0.722301	0.373586	-0.348715	16.7109
chr1	141150874	141151806	933	4	0.72653	0.378237	-0.348293	22.8541
chr1	132367424	132367565	142	4	0.732369	0.385124	-0.347245	11.4724
chr1	44826531	44826636	106	4	0.665797	0.319888	-0.345909	16.8561
chr1	58953556	58953935	380	4	0.921156	0.575769	-0.345387	15.2627
chr1	219076438	219077226	789	6	0.454429	0.110684	-0.343745	30.6258
chr1	161344810	161344955	146	6	0.859738	0.516728	-0.343011	24.8639
chr1	185712599	185712817	219	4	0.576496	0.23454	-0.341956	14.4629
chr1	71420986	71421100	115	4	0.732436	0.39053	-0.341906	17.8985
chr1	1796855	1796910	56	8	0.504853	0.164479	-0.340374	36.1
chr1	10060593	10060706	114	10	0.755629	0.417862	-0.337767	40.6101
chr1	105500448	105500507	60	4	0.725001	0.391868	-0.333133	18.4921
chr1	201375909	201375993	85	4	0.830081	0.499945	-0.330136	15.2782
chr1	106345953	106346043	91	4	0.660689	0.33246	-0.328229	15.7591
chr1	137751640	137751740	101	6	0.720667	0.392526	-0.328141	20.616
chr1	204461760	204462124	365	4	0.667422	0.341265	-0.326157	27.4848
chr1	199434095	199434233	139	4	0.887621	0.563009	-0.324611	21.2812
chr1	190858696	190859162	467	6	0.680187	0.356474	-0.323714	30.99
chr1	36845473	36845529	57	5	0.846017	0.525042	-0.320975	18.8953
chr1	192646147	192646239	93	4	0.801794	0.481706	-0.320087	16.4181
chr1	12268252	12268397	146	4	0.768011	0.448941	-0.31907	21.6781
chr1	148709754	148709937	184	4	0.805284	0.486523	-0.318761	18.3782
chr1	17633968	17634218	251	11	0.566579	0.24804	-0.318539	46.4018
chr1	3338469	3338794	326	4	0.559028	0.241316	-0.317713	18.3721
chr1	176922880	176923139	260	4	0.624659	0.307476	-0.317183	20.7922
chr1	35396925	35396985	61	6	0.957521	0.640559	-0.316962	17.237
chr1	113039582	113039677	96	4	0.825604	0.508745	-0.316859	15.2133
chr1	221002245	221002471	227	4	0.794334	0.47788	-0.316454	19.9547
chr1	108748327	108748577	251	12	0.872326	0.556495	-0.315832	52.3576
chr1	207343461	207343524	64	4	0.793675	0.479208	-0.314467	16.778
chr1	39961451	39961509	59	4	0.718612	0.40429	-0.314322	14.9147
chr1	9714715	9714809	95	13	0.917114	0.60386	-0.313253	34.8944
chr1	173392280	173392354	75	4	0.731667	0.418801	-0.312865	15.1014
chr1	155628510	155628603	94	4	0.855655	0.543437	-0.312218	14.2592
chr1	41748750	41748938	189	5	0.726998	0.416803	-0.310195	19.3686
chr1	125655189	125655258	70	14	0.956715	0.646664	-0.310051	50.4195
chr1	160485123	160485674	552	10	0.832791	0.523003	-0.309788	39.4963
chr1	184971691	184971816	126	4	0.823352	0.515396	-0.307956	16.455
chr1	88136788	88137150	363	4	0.766253	0.459312	-0.30694	17.0025
chr1	174941588	174941832	245	4	0.669833	0.363424	-0.306409	16.5175
chr1	53218265	53218466	202	11	0.735658	0.429283	-0.306376	41.3367
chr1	131991196	131991333	138	4	0.455875	0.150123	-0.305752	12.2113
chr1	3956822	3956892	71	4	0.420186	0.114501	-0.305686	15.2923
chr1	109052480	109052542	63	16	0.924912	0.619392	-0.30552	62.0321
chr1	58022718	58023215	498	4	0.563449	0.259499	-0.30395	17.6169
chr1	133966816	133967034	219	4	0.707785	0.403937	-0.303849	17.8559
chr1	203351045	203351230	186	4	0.657418	0.354547	-0.302871	14.9335
chr1	55398552	55398618	67	4	0.772034	0.470213	-0.301822	15.6478
chr1	107513761	107513915	155	6	0.666619	0.364989	-0.30163	17.0576
chr1	200928871	200928967	97	12	0.907246	0.606363	-0.300883	33.6912
chr1	144614435	144614797	363	6	0.874882	0.574056	-0.300826	26.3312
chr1	57657116	57657335	220	6	0.570647	0.269956	-0.300691	19.3543
chr1	46409501	46409672	172	4	0.612052	0.311468	-0.300584	12.4774
chr1	133359854	133359967	114	12	0.857735	0.557226	-0.300509	31.8669
chr1	173389137	173389500	364	7	0.843419	0.542941	-0.300478	25.5316
chr1	206925210	206925280	71	6	0.752165	0.451927	-0.300238	22.2746
chr1	70308226	70308376	151	4	0.700335	0.401143	-0.299193	17.9694
chr1	80284533	80284841	309	8	0.654076	0.354954	-0.299122	31.5581
chr1	64123544	64123694	151	4	0.640465	0.341555	-0.29891	13.2614
chr1	159450588	159450811	224	5	0.67162	0.37282	-0.298801	18.3889
chr1	50056186	50056386	201	4	0.93484	0.636047	-0.298793	11.2826
chr1	1826206	1826422	217	5	0.894262	0.596346	-0.297917	21.442
chr1	102227020	102227242	223	4	0.494383	0.196584	-0.297799	13.6009
chr1	167661133	167661368	236	4	0.912916	0.615129	-0.297787	18.0489
chr1	131528643	131528765	123	5	0.884804	0.587187	-0.297618	20.3542
chr1	127628529	127628589	61	5	0.707834	0.410418	-0.297416	12.2773
chr1	134277540	134277605	66	6	0.785255	0.487924	-0.297331	21.3732
chr1	80439905	80439965	61	6	0.803585	0.506997	-0.296587	22.8963
chr1	38459946	38460004	59	4	0.476573	0.180754	-0.295819	16.2854
chr1	91538035	91538258	224	4	0.675257	0.379443	-0.295815	14.4933
chr1	177705307	177705458	152	4	0.515736	0.220271	-0.295465	12.3704
chr1	194812504	194812571	68	4	0.606191	0.311147	-0.295043	18.4186
chr1	4916019	4916189	171	5	0.707067	0.412038	-0.295029	17.5537
chr1	68289055	68289282	228	4	0.753008	0.459381	-0.293627	20.9045
chr1	120776929	120777626	698	8	0.778131	0.484813	-0.293319	27.5823
chr1	21579706	21579807	102	4	0.808683	0.515404	-0.293279	12.7178
chr1	74324195	74324422	228	4	0.560419	0.267386	-0.293033	12.5791
chr1	72809943	72810009	67	6	0.72028	0.42796	-0.292319	22.1456
chr1	35685241	35685316	76	6	0.850545	0.559091	-0.291454	22.5656
chr1	49890152	49890288	137	4	0.747694	0.458365	-0.289329	16.1155
chr1	72617514	72617591	78	4	0.730032	0.440748	-0.289284	16.0791
chr1	170938706	170938758	53	6	0.678116	0.38955	-0.288566	20.06
chr1	150348048	150348353	306	4	0.664987	0.377516	-0.287471	21.9888
chr1	102573038	102573238	201	6	0.785284	0.49902	-0.286264	24.671
chr1	96182678	96182865	188	6	0.721797	0.43566	-0.286138	21.3404
chr1	219463663	219463882	220	4	0.696411	0.41038	-0.286031	18.5393
chr1	169855822	169855916	95	8	0.714123	0.428211	-0.285912	23.72
chr1	132010421	132011097	677	6	0.635068	0.349396	-0.285672	23.3189
chr1	224104153	224104395	243	6	0.916515	0.631438	-0.285078	24.9447
chr1	2334858	2335448	591	40	0.820775	0.53583	-0.284945	169.818
chr1	190155299	190155448	150	4	0.664611	0.380107	-0.284504	16.8472
chr1	23853179	23853278	100	6	0.88635	0.601892	-0.284458	31.0265
chr1	172461322	172461429	108	6	0.589775	0.305577	-0.284198	19.2438
chr1	129562164	129562307	144	4	0.824852	0.540715	-0.284137	13.6588
chr1	204008301	204008407	107	6	0.676777	0.392919	-0.283859	20.2559
chr1	40819118	40819339	222	14	0.897961	0.61472	-0.28324	53.8706
chr1	94436280	94436503	224	5	0.748842	0.468088	-0.280753	25.8573
chr1	80917174	80917441	268	4	0.511805	0.231251	-0.280554	18.4584
chr1	145459852	145459928	77	8	0.712262	0.432734	-0.279528	28.5313
chr1	31309378	31309570	193	9	0.658247	0.379078	-0.279168	33.2267
chr1	2626068	2626217	150	12	0.860693	0.581604	-0.27909	46.6135
chr1	35996998	35997369	372	10	0.79041	0.51148	-0.27893	42.9363
chr1	53314955	53315161	207	4	0.728287	0.449502	-0.278785	13.0743
chr1	116416408	116416690	283	6	0.840221	0.561867	-0.278355	24.74
chr1	112995901	112996139	239	4	0.723207	0.444951	-0.278256	17.7913
chr1	98566444	98566501	58	4	0.772941	0.494701	-0.278241	19.0216
chr1	190106224	190106694	471	5	0.734468	0.456451	-0.278016	21.6589
chr1	163035497	163035561	65	6	0.776916	0.499161	-0.277755	20.6696
chr1	32597114	32597249	136	4	0.745197	0.467907	-0.277291	16.0216
chr1	164732672	164732987	316	5	0.770587	0.493395	-0.277192	18.1512
chr1	150842751	150842893	143	4	0.660925	0.383989	-0.276936	12.2375
chr1	129343159	129343285	127	8	0.857155	0.580436	-0.276719	34.4876
chr1	79957437	79957560	124	5	0.686894	0.410244	-0.27665	31.7294
chr1	116241459	116241663	205	12	0.81609	0.539442	-0.276648	43.222
chr1	68545564	68545721	158	4	0.829592	0.553829	-0.275763	14.8095
chr1	59619807	59619931	125	14	0.81375	0.538195	-0.275555	54.5759
chr1	175204027	175204191	165	4	0.767289	0.492066	-0.275222	18.0852
chr1	122299507	122299607	101	4	0.631023	0.356319	-0.274704	14.5176
chr1	11040625	11040759	135	6	0.858305	0.583837	-0.274468	21.1535
chr1	28549719	28550131	413	6	0.78248	0.508316	-0.274164	21.6018
chr1	3133811	3134060	250	16	0.832426	0.558424	-0.274001	58.961
chr1	41017941	41018202	262	8	0.743003	0.469222	-0.273781	25.4
chr1	214212953	214213057	105	4	0.764393	0.490691	-0.273702	16.0714
chr1	106490555	106490685	131	9	0.710109	0.436491	-0.273617	32.1059
chr1	105972980	105973205	226	6	0.509817	0.236294	-0.273523	20.6117
chr1	76153817	76153979	163	6	0.804911	0.531561	-0.27335	23.9046
chr1	116483875	116484101	227	5	0.706812	0.433813	-0.273	22.1721
chr1	169362763	169362971	209	4	0.725375	0.452475	-0.272899	16.2141
chr1	17341554	17341648	95	8	0.810944	0.538072	-0.272872	29.4033
chr1	57410166	57410322	157	4	0.817622	0.544765	-0.272858	11.9244
chr1	144095452	144095610	159	4	0.680741	0.408253	-0.272488	15.237
chr1	116403960	116404177	218	6	0.811451	0.53915	-0.272302	29.4286
chr1	107370452	107370573	122	5	0.644632	0.372844	-0.271788	22.2368
chr1	154246042	154246266	225	4	0.745492	0.473728	-0.271763	14.0533
chr1	55386947	55387077	131	4	0.687	0.415331	-0.271668	16.9266
chr1	4222310	4222655	346	8	0.825456	0.553812	-0.271644	30.9528
chr1	13899800	13899880	81	6	0.818467	0.547169	-0.271298	22.3579
chr1	70830687	70830817	131	6	0.772931	0.50205	-0.270881	20.123
chr1	151992957	151993019	63	6	0.736299	0.4656	-0.270699	17.8374
chr1	28536683	28536839	157	5	0.746564	0.476266	-0.270299	19.7204
chr1	5568242	5568296	55	6	0.849545	0.579394	-0.270151	18.9758
chr1	132731542	132731654	113	6	0.828168	0.558343	-0.269825	21.0459
chr1	151370075	151370220	146	4	0.663509	0.394096	-0.269413	14.4125
chr1	180121878	180121956	79	6	0.666105	0.396749	-0.269356	20.7721
chr1	99864807	99865010	204	4	0.828081	0.558977	-0.269104	18.2151
chr1	4436613	4436718	106	4	0.727369	0.458491	-0.268878	12.3365
chr1	4659617	4659668	52	5	0.799015	0.530682	-0.268333	14.9924
chr1	70574677	70574728	52	6	0.767922	0.499615	-0.268307	21.5255
chr1	216688019	216688089	71	6	0.725004	0.456781	-0.268223	23.2786
chr1	4844136	4844247	112	4	0.905717	0.637592	-0.268125	18.3398
chr1	116186831	116186915	85	4	0.780129	0.512032	-0.268096	23.4084
chr1	179791460	179791521	62	4	0.699999	0.432031	-0.267968	14.2365
chr1	56926378	56926484	107	4	0.73495	0.467217	-0.267733	16.3291
chr1	196259143	196259453	311	7	0.690724	0.423209	-0.267515	23.9018
chr1	122322367	122322519	153	5	0.745934	0.478629	-0.267305	20.781
chr1	3679005	3679247	243	7	0.807194	0.540314	-0.26688	23.3946
chr1	132056632	132057039	408	6	0.848275	0.582072	-0.266203	25.7119
chr1	210029408	210029502	95	4	0.807804	0.54169	-0.266115	15.6441
chr1	72484450	72484604	155	4	0.752254	0.486241	-0.266013	14.4596
chr1	46695953	46696004	52	4	0.602874	0.33689	-0.265984	14.5369
chr1	57044950	57045260	311	6	0.728832	0.463674	-0.265158	22.8788
chr1	224273865	224274435	571	4	0.605769	0.340763	-0.265006	13.5771
chr1	21609878	21610004	127	6	0.819285	0.554657	-0.264627	22.9544
chr1	115404765	115405559	795	48	0.825916	0.561699	-0.264217	188.282
chr1	211962435	211962688	254	4	0.948022	0.684366	-0.263657	15.4916
chr1	95955643	95955801	159	4	0.701808	0.438477	-0.263331	14.7799
chr1	94806659	94806774	116	6	0.724757	0.461506	-0.263251	17.9741
chr1	202330186	202330371	186	6	0.676052	0.412826	-0.263226	19.7675
chr1	91386018	91386092	75	4	0.769664	0.506485	-0.26318	15.2105
chr1	165387497	165387732	236	10	0.902786	0.639756	-0.26303	34.0932
chr1	82899683	82899897	215	6	0.657156	0.394274	-0.262882	21.0176
chr1	26271819	26271998	180	4	0.951997	0.689521	-0.262476	14.2567
chr1	213630686	213630806	121	4	0.785511	0.523177	-0.262334	17.6991
chr1	142754637	142754875	239	8	0.684931	0.422761	-0.26217	27.4346
chr1	95204719	95204795	77	4	0.832266	0.57031	-0.261956	15.1364
chr1	223589529	223589618	90	6	0.643042	0.381356	-0.261686	17.4969
chr1	13057938	13058085	148	4	0.843257	0.581659	-0.261598	12.8347
chr1	44375871	44375977	107	6	0.605037	0.344111	-0.260926	22.4353
chr1	2637387	2637545	159	14	0.876509	0.615813	-0.260696	39.8682
chr1	179647870	179648115	246	6	0.837281	0.576776	-0.260505	22.6243
chr1	217738121	217738294	174	4	0.681295	0.421185	-0.260111	13.7179
chr1	59554089	59554176	88	8	0.804894	0.544873	-0.260021	28.9508
chr1	151556429	151556561	133	4	0.578071	0.318151	-0.25992	13.7051
chr1	33861038	33861226	189	8	0.735048	0.475241	-0.259807	24.8089
chr1	139036398	139036685	288	9	0.76812	0.508509	-0.259611	32.6699
chr1	13544302	13544481	180	6	0.801764	0.542874	-0.25889	21.6754
chr1	130721383	130721530	148	12	0.739332	0.480621	-0.258711	45.2603
chr1	55585246	55585441	196	11	0.748125	0.489494	-0.258631	36.3375
chr1	36274222	36274411	190	10	0.743128	0.484584	-0.258545	36.1555
chr1	141412470	141412570	101	4	0.644708	0.386169	-0.258539	15.994
chr1	53526237	53526372	136	8	0.861727	0.603395	-0.258332	25.3061
chr1	81252932	81253039	108	6	0.786956	0.528983	-0.257973	23.2731
chr1	107315954	107316639	686	7	0.601061	0.34309	-0.257971	24.7242
chr1	72160425	72160515	91	6	0.696645	0.438887	-0.257758	19.2424
chr1	89107770	89108079	310	20	0.596332	0.338684	-0.257648	78.9724
chr1	77107922	77108065	144	4	0.71511	0.457588	-0.257522	15.5982
chr1	139101928	139102333	406	78	0.622656	0.365172	-0.257484	299.292
chr1	126349298	126349387	90	8	0.678243	0.420791	-0.257452	26.9531
chr1	28299944	28300294	351	13	0.799219	0.541873	-0.257346	44.5682
chr1	94945369	94945564	196	10	0.396195	0.138898	-0.257298	34.423
chr1	9401937	9402040	104	16	0.868689	0.612014	-0.256675	54.0054
chr1	73038914	73039053	140	7	0.76775	0.51125	-0.2565	21.6343
chr1	6353254	6353335	82	4	0.743665	0.487335	-0.25633	13.1641
chr1	64288980	64289121	142	4	0.694069	0.437773	-0.256296	13.3143
chr1	53260569	53260647	79	6	0.880743	0.624859	-0.255884	18.5851
chr1	77504446	77504621	176	4	0.470011	0.214626	-0.255385	13.3516
chr1	17225971	17226094	124	5	0.895593	0.640521	-0.255072	18.6741
chr1	15962863	15962999	137	12	0.827868	0.573036	-0.254832	41.9441
chr1	142626892	142627122	231	10	0.637666	0.382837	-0.254828	29.572
chr1	55717574	55717662	89	4	0.620966	0.366754	-0.254212	13.7528
chr1	35731394	35731606	213	7	0.556823	0.302728	-0.254094	23.3292
chr1	110643823	110643912	90	10	0.779474	0.525488	-0.253986	34.3253
chr1	367691	367758	68	10	0.679393	0.425459	-0.253934	31.91
chr1	141193488	141193742	255	6	0.711119	0.457338	-0.253781	26.9964
chr1	81610271	81610483	213	8	0.606242	0.352957	-0.253285	32.8349
chr1	19111864	19111937	74	5	0.75478	0.501564	-0.253216	16.3497
chr1	83988880	83989149	270	6	0.81475	0.561547	-0.253202	22.8786
chr1	179119129	179119275	147	9	0.812695	0.559518	-0.253177	27.3545
chr1	56825524	56825736	213	6	0.789856	0.536738	-0.253118	21.8124
chr1	47560491	47560713	223	6	0.685127	0.432014	-0.253113	22.6449
chr1	109336731	109337125	395	74	0.63808	0.385125	-0.252955	265.185
chr1	188918345	188918562	218	7	0.827017	0.574111	-0.252906	25.5153
chr1	80659699	80659826	128	4	0.656577	0.403977	-0.2526	15.441
chr1	186160307	186160375	69	10	0.810848	0.558315	-0.252532	30.1441
chr1	136281491	136281621	131	18	0.850559	0.598136	-0.252423	54.9147
chr1	203275796	203275856	61	4	0.591178	0.338877	-0.252301	13.375
chr1	172206436	172206493	58	4	0.527771	0.275672	-0.252098	16.3269
chr1	101420061	101420191	131	4	0.748216	0.496302	-0.251914	12.5669
chr1	35800433	35800488	56	6	0.811617	0.560033	-0.251584	19.7114
chr1	75371397	75371625	229	9	0.774813	0.523246	-0.251567	30.5118
chr1	181279257	181279433	177	4	0.690803	0.439277	-0.251526	15.3837
chr1	54878569	54878754	186	4	0.880777	0.629393	-0.251384	14.4631
chr1	151793317	151793461	145	6	0.784899	0.533697	-0.251202	22.3118
chr1	148591849	148592029	181	4	0.732234	0.481152	-0.251082	16.3657
chr1	128030478	128030671	194	11	0.84827	0.597423	-0.250847	39.0582
chr1	194707587	194707706	120	4	0.703191	0.452876	-0.250315	15.3094
chr1	219441038	219441143	106	7	0.78101	0.530742	-0.250268	24.4038
chr1	175191398	175191463	66	4	0.821086	0.571849	-0.249237	14.039
chr1	201445472	201445542	71	8	0.892942	0.643758	-0.249184	26.9209
chr1	166929260	166929322	63	5	0.669924	0.420935	-0.248989	15.3022
chr1	192461003	192461171	169	5	0.623045	0.374158	-0.248887	17.9394
chr1	167307100	167307176	77	6	0.787146	0.538322	-0.248824	21.4651
chr1	156328737	156328972	236	4	0.438489	0.189706	-0.248783	13.6229
chr1	92381102	92381225	124	7	0.67108	0.422311	-0.248769	20.8434
chr1	178321519	178322017	499	10	0.664348	0.415893	-0.248456	41.8176
chr1	80313270	80314251	982	7	0.686915	0.43907	-0.247845	21.9068
chr1	210447904	210448016	113	7	0.679106	0.431459	-0.247647	22.5732
chr1	218560533	218560598	66	6	0.723824	0.476218	-0.247606	19.8245
chr1	142976734	142976993	260	16	0.773992	0.526477	-0.247515	55.6106
chr1	3100017	3100253	237	8	0.86637	0.618882	-0.247488	29.5478
chr1	67883304	67883764	461	17	0.779367	0.532199	-0.247168	67.1003
chr1	17664045	17664164	120	6	0.706186	0.459106	-0.24708	20.2341
chr1	140930054	140930262	209	6	0.714082	0.467023	-0.247059	20.9328
chr1	185949199	185949634	436	6	0.798386	0.551579	-0.246807	29.583
chr1	78441434	78441611	178	7	0.797087	0.550514	-0.246572	25.345
chr1	126520232	126520387	156	8	0.633444	0.387047	-0.246397	28.293
chr1	119231559	119231696	138	5	0.76946	0.523108	-0.246352	17.2318
chr1	107872479	107872576	98	4	0.724982	0.478734	-0.246248	13.9132
chr1	56964569	56964776	208	10	0.820214	0.573995	-0.246218	34.8312
chr1	72848808	72848941	134	6	0.689951	0.443874	-0.246077	22.8176
chr1	87648906	87649078	173	8	0.790653	0.544725	-0.245928	28.3037
chr1	194893864	194894353	490	12	0.723263	0.477712	-0.245551	51.5144
chr1	128057395	128057476	82	5	0.691523	0.446122	-0.245401	18.8236
chr1	170179088	170179329	242	5	0.695782	0.45045	-0.245332	16.3334
chr1	185164398	185164648	251	10	0.856259	0.610969	-0.24529	39.7839
chr1	131932677	131932735	59	4	0.856808	0.611613	-0.245195	14.3519
chr1	13324551	13324736	186	4	0.710725	0.466391	-0.244334	14.1123
chr1	62624136	62624281	146	6	0.780107	0.53596	-0.244147	22.1909
chr1	202271533	202271641	109	8	0.721346	0.477385	-0.243961	28.1677
chr1	189832232	189832293	62	6	0.500887	0.257144	-0.243743	18.1654
chr1	21189614	21190337	724	13	0.664541	0.420808	-0.243733	51.3885
chr1	214880499	214880725	227	10	0.719241	0.475744	-0.243497	35.7716
chr1	100297855	100298106	252	6	0.748752	0.505315	-0.243437	20.7966
chr1	166588742	166588978	237	4	0.814954	0.572059	-0.242895	15.6078
chr1	1500383	1500645	263	88	0.485671	0.242958	-0.242713	319.662
chr1	218667792	218667979	188	4	0.679916	0.437733	-0.242183	21.2551
chr1	203597130	203597697	568	6	0.607086	0.364941	-0.242145	26.3864
chr1	77488271	77488821	551	8	0.726172	0.484146	-0.242026	33.7232
chr1	153995010	153995187	178	5	0.817975	0.576228	-0.241748	16.8468
chr1	134279328	134279455	128	4	0.641872	0.400153	-0.241718	15.2556
chr1	53238291	53238484	194	12	0.767031	0.52547	-0.24156	46.179
chr1	83144262	83144657	396	6	0.662978	0.421725	-0.241253	23.5796
chr1	47975205	47975713	509	8	0.72433	0.483198	-0.241132	33.9068
chr1	134250066	134250306	241	6	0.66198	0.42087	-0.24111	19.2034
chr1	143096906	143097329	424	9	0.809242	0.568614	-0.240628	33.2392
chr1	47913508	47914154	647	4	0.715319	0.474748	-0.240571	17.5044
chr1	58031600	58031675	76	4	0.624463	0.384015	-0.240449	18.4595
chr1	110285831	110285956	126	8	0.850227	0.61015	-0.240078	24.1826
chr1	57234890	57235110	221	8	0.776728	0.536696	-0.240031	27.6153
chr1	88479842	88480394	553	6	0.767262	0.527383	-0.239879	27.0062
chr1	224655062	224655280	219	4	0.565636	0.32582	-0.239816	12.6198
chr1	99356189	99356311	123	4	0.722588	0.482825	-0.239763	11.803
chr1	67073684	67073909	226	16	0.651746	0.412079	-0.239668	51.4713
chr1	58295994	58296097	104	6	0.840685	0.601155	-0.23953	20.718
chr1	4710113	4710168	56	5	0.645947	0.406469	-0.239478	15.3596
chr1	78696291	78696456	166	7	0.685272	0.446038	-0.239234	23.5645
chr1	142748778	142748863	86	5	0.90514	0.666025	-0.239115	17.0372
chr1	46727720	46727812	93	24	0.465859	0.226816	-0.239043	88.2218
chr1	172241620	172241815	196	6	0.548489	0.309537	-0.238953	22.983
chr1	66372063	66372153	91	6	0.772024	0.533145	-0.238879	18.9817
chr1	17539807	17540038	232	7	0.653002	0.414321	-0.238681	26.7592
chr1	161744421	161744658	238	4	0.840222	0.601647	-0.238575	16.1051
chr1	94965372	94965513	142	24	0.864046	0.625592	-0.238454	88.4617
chr1	175914364	175914467	104	4	0.577751	0.339433	-0.238317	18.2998
chr1	1876838	1876977	140	5	0.892888	0.654578	-0.23831	20.4279
chr1	22988000	22988110	111	11	0.881645	0.643423	-0.238223	46.3366
chr1	4084213	4084296	84	6	0.619418	0.381222	-0.238196	18.2568
chr1	5267511	5267661	151	8	0.811563	0.573407	-0.238156	25.5802
chr1	132289475	132289531	57	4	0.816804	0.578955	-0.237848	14.3591
chr1	63714514	63714625	112	6	0.795619	0.557786	-0.237833	22.2137
chr1	185382849	185383186	338	5	0.770859	0.533181	-0.237678	29.2195
chr1	175810012	175810247	236	6	0.578887	0.341369	-0.237518	19.069
chr1	142899032	142899237	206	9	0.760937	0.523458	-0.237479	31.9542
chr1	71564441	71564571	131	23	0.828207	0.590766	-0.237441	90.6811
chr1	116352105	116352158	54	8	0.873875	0.636522	-0.237353	25.5873
chr1	132653281	132653545	265	9	0.827693	0.590388	-0.237305	35.1594
chr1	37430932	37431059	128	4	0.74909	0.51221	-0.236879	14.4333
chr1	79081536	79081676	141	4	0.800462	0.563675	-0.236787	13.6567
chr1	167320432	167320999	568	5	0.753776	0.516999	-0.236777	18.8953
chr1	41487550	41487743	194	5	0.78515	0.548931	-0.236218	18.0185
chr1	178425199	178425575	377	6	0.723855	0.487671	-0.236184	24.5577
chr1	134165983	134166044	62	4	0.770985	0.534807	-0.236178	16.4222
chr1	157949004	157949061	58	4	0.750219	0.514069	-0.23615	13.1731
chr1	21539250	21539464	215	6	0.817418	0.581547	-0.235871	19.9591
chr1	164502139	164502353	215	5	0.774393	0.538782	-0.235611	18.5183
chr1	2115587	2115657	71	13	0.573609	0.338294	-0.235315	43.6191
chr1	52197586	52197679	94	34	0.461323	0.2262	-0.235122	103.516
chr1	97070135	97070435	301	4	0.631319	0.396223	-0.235097	22.0287
chr1	36667529	36667590	62	10	0.770945	0.536013	-0.234932	33.2959
chr1	56793924	56794060	137	6	0.799405	0.564524	-0.234882	23.0035
chr1	58105544	58105629	86	9	0.813687	0.578809	-0.234877	34.7881
chr1	156930669	156930810	142	11	0.782897	0.548447	-0.234449	33.6191
chr1	135634417	135634555	139	14	0.75329	0.519028	-0.234262	50.8247
chr1	28123346	28123523	178	9	0.790697	0.556779	-0.233918	31.9497
chr1	94626705	94626816	112	5	0.766338	0.532479	-0.233859	16.1159
chr1	59652058	59652235	178	5	0.709799	0.475963	-0.233836	17.4422
chr1	208207514	208207633	120	11	0.745681	0.511958	-0.233723	36.7532
chr1	47893297	47893446	150	6	0.767741	0.5342	-0.233541	21.4665
chr1	191147200	191147391	192	4	0.593829	0.360714	-0.233115	13.38
chr1	184434585	184434719	135	6	0.876931	0.644201	-0.23273	22.2352
chr1	45787986	45788197	212	5	0.749491	0.516888	-0.232603	16.2882
chr1	173399850	173400270	421	5	0.576193	0.343651	-0.232542	18.4865
chr1	184083661	184083713	53	4	0.81995	0.587448	-0.232502	16.0192
chr1	65117845	65117979	135	5	0.836417	0.604155	-0.232262	24.2733
chr1	202488384	202488479	96	8	0.794407	0.562177	-0.23223	36.7527
chr1	5366902	5366980	79	7	0.80407	0.572074	-0.231996	25.2628
chr1	83695169	83695239	71	6	0.814511	0.58255	-0.23196	22.141
chr1	133996379	133996803	425	5	0.769218	0.537333	-0.231885	23.1992
chr1	65986630	65986784	155	4	0.714103	0.482377	-0.231727	15.417
chr1	15942015	15942182	168	10	0.571385	0.340207	-0.231178	32.0326
chr1	220809619	220809713	95	5	0.888141	0.656989	-0.231152	17.6104
chr1	145936675	145936742	68	5	0.714826	0.483826	-0.231	15.8375
chr1	214298326	214298768	443	11	0.716759	0.48585	-0.230909	37.9912
chr1	3262484	3262631	148	9	0.775841	0.544987	-0.230854	29.9299
chr1	196460950	196461091	142	4	0.631503	0.400655	-0.230848	12.8266
chr1	203571626	203571768	143	4	0.470926	0.240085	-0.230841	14.1191
chr1	178894549	178894698	150	5	0.76049	0.529794	-0.230695	18.2785
chr1	194893635	194893689	55	13	0.735784	0.505577	-0.230207	42.3277
chr1	63583128	63583273	146	4	0.729311	0.499634	-0.229677	14.746
chr1	180312722	180312938	217	6	0.831792	0.60218	-0.229612	23.4475
chr1	157767567	157767776	210	5	0.63731	0.407703	-0.229607	15.3888
chr1	84047162	84047652	491	6	0.75221	0.522818	-0.229392	22.796
chr1	21984736	21984906	171	5	0.726856	0.497612	-0.229244	17.5983
chr1	1985667	1985742	76	7	0.757483	0.528334	-0.229149	22.2578
chr1	30532645	30532798	154	5	0.798771	0.57036	-0.228411	17.0392
chr1	55534832	55535026	195	4	0.565061	0.336863	-0.228198	16.4249
chr1	4547037	4547089	53	9	0.596535	0.368507	-0.228028	31.2785
chr1	16369092	16369162	71	6	0.783347	0.555485	-0.227862	21.4712
chr1	165636259	165636406	148	7	0.777359	0.549803	-0.227556	23.6599
chr1	203183911	203184051	141	4	0.654751	0.427209	-0.227542	14.4181
chr1	94326470	94326556	87	7	0.83811	0.61059	-0.22752	30.1457
chr1	13622294	13622354	61	6	0.665925	0.438418	-0.227507	18.343
chr1	4373316	4373372	57	5	0.656074	0.428889	-0.227185	15.8808
chr1	224584870	224585009	140	4	0.598388	0.37134	-0.227048	15.2914
chr1	95513233	95513409	177	4	0.766327	0.539298	-0.227029	13.9734
chr1	400274	400456	183	49	0.469842	0.242825	-0.227017	163.596
chr1	75513657	75514063	407	5	0.75207	0.525055	-0.227015	20.227
chr1	84022016	84022133	118	4	0.773931	0.546999	-0.226932	14.4941
chr1	148273515	148273697	183	4	0.644047	0.417171	-0.226876	15.3983
chr1	57733577	57733709	133	6	0.663013	0.436258	-0.226755	22.6547
chr1	28960801	28960867	67	5	0.514366	0.287949	-0.226416	14.757
chr1	217592893	217592972	80	8	0.814069	0.587701	-0.226367	25.0637
chr1	79697085	79697347	263	5	0.478853	0.252529	-0.226324	23.8738
chr1	156950323	156950432	110	12	0.814452	0.588745	-0.225707	41.1319
chr1	70569466	70569587	122	5	0.85877	0.633436	-0.225335	19.7879
chr1	29053880	29053943	64	5	0.765888	0.540718	-0.22517	16.7384
chr1	198803753	198803854	102	4	0.595527	0.370495	-0.225032	13.075
chr1	64415327	64415399	73	5	0.755867	0.5311	-0.224767	16.0639
chr1	182668776	182668902	127	8	0.8441	0.619353	-0.224747	26.8084
chr1	174964666	174964740	75	4	0.697041	0.472412	-0.224629	16.998
chr1	21999672	21999765	94	6	0.830341	0.606071	-0.22427	25.403
chr1	156645684	156645831	148	8	0.81107	0.586808	-0.224262	27.7579
chr1	9203079	9203283	205	69	0.627075	0.402872	-0.224203	227.2
chr1	138075320	138075424	105	4	0.859438	0.635288	-0.224151	15.197
chr1	155412182	155412384	203	8	0.84258	0.61845	-0.22413	26.601
chr1	77442121	77442353	233	12	0.819127	0.595003	-0.224124	47.4842
chr1	40707765	40707855	91	25	0.457368	0.233299	-0.224069	77.9224
chr1	140454688	140454765	78	11	0.793238	0.569467	-0.223771	39.3795
chr1	102446403	102446899	497	5	0.698887	0.475308	-0.223579	20.4641
chr1	57307207	57307441	235	4	0.66174	0.438435	-0.223305	14.5949
chr1	209157997	209158111	115	8	0.814969	0.591714	-0.223256	24.1227
chr1	103682731	103682786	56	4	0.623749	0.400535	-0.223214	16.4025
chr1	80729531	80729756	226	4	0.750962	0.527892	-0.22307	16.3741
chr1	156390984	156391181	198	9	0.820406	0.597431	-0.222975	31.3728
chr1	129076297	129076387	91	9	0.746226	0.523717	-0.222509	27.6033
chr1	102626760	102626942	183	4	0.430175	0.207679	-0.222496	18.9047
chr1	6596003	6596124	122	11	0.757655	0.535291	-0.222364	35.0116
chr1	171474972	171475268	297	4	0.533511	0.31124	-0.222271	19.379
chr1	29330049	29330322	274	19	0.765282	0.54302	-0.222262	62.3672
chr1	27987422	27987472	51	12	0.778041	0.55587	-0.222171	45.1625
chr1	111130600	111130772	173	7	0.70256	0.480565	-0.221995	26.6246
chr1	207408340	207408390	51	4	0.882798	0.660837	-0.221962	13.9117
chr1	2072946	2073160	215	21	0.781336	0.559816	-0.22152	62.0711
chr1	182890301	182890465	165	6	0.892314	0.670812	-0.221502	22.5884
chr1	32829894	32829976	83	6	0.735518	0.514085	-0.221433	19.0093
chr1	55425409	55425547	139	9	0.854857	0.633599	-0.221258	29.064
chr1	212237434	212237614	181	18	0.911309	0.690164	-0.221145	80.6596
chr1	155668745	155668904	160	5	0.847351	0.626874	-0.220478	16.862
chr1	140677336	140677513	178	4	0.764194	0.543822	-0.220373	14.9884
chr1	167150455	167150574	120	5	0.753852	0.533568	-0.220284	18.4888
chr1	168987695	168987839	145	13	0.666069	0.445959	-0.22011	41.254
chr1	134218431	134218763	333	11	0.826771	0.60669	-0.22008	45.3928
chr1	91366752	91366857	106	13	0.585141	0.365533	-0.219609	39.2392
chr1	14240989	14241214	226	7	0.722701	0.503106	-0.219595	23.7784
chr1	41727594	41727793	200	10	0.838566	0.61917	-0.219396	35.1934
chr1	178247490	178247684	195	5	0.645747	0.426628	-0.219119	15.3165
chr1	174697588	174697928	341	4	0.736338	0.517675	-0.218663	12.4125
chr1	42837602	42837736	135	29	0.610478	0.392033	-0.218445	89.6685
chr1	56642526	56642592	67	6	0.722293	0.503876	-0.218418	19.8868
chr1	92180471	92180551	81	4	0.858423	0.640018	-0.218404	14.5928
chr1	33447516	33447639	124	4	0.65748	0.439155	-0.218325	15.7284
chr1	64109185	64109359	175	5	0.776225	0.558006	-0.218219	16.2842
chr1	126349104	126349240	137	9	0.674685	0.456608	-0.218077	28.545
chr1	119667203	119667405	203	4	0.688513	0.470457	-0.218057	14.2541
chr1	216604235	216604287	53	13	0.799064	0.581054	-0.218011	41.4297
chr1	219287828	219287980	153	4	0.580244	0.362327	-0.217917	14.677
chr1	140441834	140441919	86	6	0.80387	0.586074	-0.217796	17.2244
chr1	71951864	71952238	375	12	0.854827	0.637325	-0.217501	44.8877
chr1	79040404	79040609	206	4	0.612118	0.394924	-0.217194	15.4871
chr1	60144745	60144927	183	4	0.610294	0.393207	-0.217087	14.7895
chr1	13533836	13533974	139	6	0.66914	0.452486	-0.216655	18.7298
chr1	74485757	74485946	190	6	0.797824	0.58172	-0.216105	25.2602
chr1	158955360	158955550	191	4	0.802938	0.587206	-0.215731	18.513
chr1	3576003	3576062	60	6	0.853605	0.638183	-0.215423	18.8157
chr1	97656025	97656121	97	5	0.868102	0.65287	-0.215232	17.1759
chr1	3388800	3388863	64	5	0.736673	0.521596	-0.215077	14.9551
chr1	225575543	225575686	144	17	0.872944	0.658169	-0.214776	53.4745
chr1	126922558	126922698	141	4	0.78667	0.572349	-0.214321	14.5517
chr1	6750566	6750752	187	10	0.878529	0.664919	-0.21361	32.8708
chr1	83899370	83899602	233	4	0.602175	0.388647	-0.213527	14.608
chr1	57824275	57824379	105	4	0.497876	0.284573	-0.213304	16.5365
chr1	131868066	131868209	144	5	0.79904	0.58616	-0.21288	20.9963
chr1	96553509	96553579	71	5	0.664891	0.452551	-0.21234	18.5748
chr1	82972025	82972244	220	5	0.692342	0.480092	-0.21225	18.5168
chr1	178565209	178565333	125	4	0.689292	0.477221	-0.212071	13.2928
chr1	71564634	71564708	75	16	0.798317	0.586544	-0.211773	56.1035
chr1	79898562	79898702	141	4	0.541645	0.330324	-0.211321	16.8416
chr1	141380542	141380751	210	6	0.666804	0.455493	-0.211311	22.2659
chr1	62869714	62869819	106	5	0.71421	0.503057	-0.211153	17.9268
chr1	102144507	102144577	71	7	0.657703	0.44662	-0.211083	25.354
chr1	205837452	205837566	115	7	0.870677	0.660115	-0.210562	22.543
chr1	2426556	2426747	192	9	0.850425	0.640236	-0.210189	31.3643
chr1	175841484	175841718	235	4	0.72716	0.517127	-0.210033	16.8522
chr1	19527038	19527094	57	7	0.462517	0.252504	-0.210013	23.1143
chr1	183966309	183966390	82	4	0.899845	0.690433	-0.209412	16.4854
chr1	165172705	165172833	129	7	0.765772	0.55657	-0.209202	21.3946
chr1	58746897	58746970	74	5	0.698479	0.489346	-0.209134	17.3441
chr1	221267419	221267480	62	13	0.852273	0.643298	-0.208975	40.0358
chr1	90975517	90975639	123	9	0.642534	0.433585	-0.208949	25.9194
chr1	19526777	19526864	88	28	0.414719	0.205866	-0.208853	92.6394
chr1	98307127	98307218	92	4	0.747018	0.538296	-0.208722	16.6127
chr1	81281376	81281536	161	6	0.744163	0.535501	-0.208662	21.9535
chr1	13750692	13750821	130	9	0.866014	0.657419	-0.208596	29.88
chr1	143209957	143210009	53	5	0.832068	0.623508	-0.20856	16.4232
chr1	2498779	2498844	66	5	0.860822	0.652502	-0.20832	14.6687
chr1	48119466	48119800	335	4	0.73265	0.524484	-0.208166	13.909
chr1	17265664	17265867	204	5	0.790352	0.582433	-0.207918	16.5668
chr1	89573385	89573437	53	6	0.808253	0.600354	-0.207899	25.4591
chr1	70366645	70366755	111	10	0.923702	0.716245	-0.207457	35.8925
chr1	113269945	113270014	70	5	0.756933	0.54949	-0.207443	15.8586
chr1	14239993	14240224	232	21	0.81184	0.604934	-0.206906	71.4089
chr1	188641272	188641511	240	5	0.879841	0.673245	-0.206596	20.5957
chr1	37760774	37760893	120	5	0.847149	0.640897	-0.206252	18.9251
chr1	174625978	174626102	125	4	0.75026	0.544298	-0.205962	14.4021
chr1	92466425	92466514	90	4	0.930206	0.724993	-0.205213	16.3586
chr1	183352365	183352428	64	8	0.859817	0.654687	-0.20513	28.6923
chr1	6738459	6738526	68	5	0.825883	0.6208	-0.205084	15.7061
chr1	160859642	160859700	59	13	0.729478	0.52452	-0.204958	46.9344
chr1	72067328	72067394	67	5	0.806284	0.601485	-0.204799	17.5184
chr1	71228694	71228808	115	4	0.743066	0.538557	-0.204509	18.8033
chr1	208880013	208880113	101	5	0.746075	0.541752	-0.204323	20.0824
chr1	86051719	86051938	220	4	0.550242	0.346725	-0.203517	16.6029
chr1	48273135	48273229	95	7	0.778599	0.575085	-0.203514	22.2481
chr1	220700136	220700207	72	5	0.909042	0.705881	-0.203161	19.083
chr1	160859444	160859538	95	9	0.730931	0.5278	-0.203131	32.8627
chr1	83335594	83336009	416	4	0.717432	0.5147	-0.202732	14.1485
chr1	80565690	80565819	130	5	0.739829	0.5374	-0.202429	18.8378
chr1	118238266	118238323	58	12	0.918005	0.715716	-0.20229	37.2957
chr1	40199149	40199250	102	7	0.756059	0.554044	-0.202015	25.7366
chr1	176548490	176548796	307	14	0.631773	0.430241	-0.201532	52.1746
chr1	79876640	79876830	191	4	0.643207	0.441846	-0.201361	14.6954
chr1	73689477	73689552	76	5	0.671543	0.470325	-0.201218	16.2507
chr1	11733935	11734045	111	7	0.721846	0.520744	-0.201102	22.3663
chr1	51124639	51124753	115	6	0.782926	0.582448	-0.200478	22.7429
chr1	144899639	144899812	174	5	0.642128	0.441808	-0.200321	19.9084
chr1	42997170	42997240	71	5	0.867081	0.666767	-0.200314	16.9422
chr1	311964	312033	70	9	0.805578	0.605419	-0.200159	29.7503
chr1	137713180	137713232	53	9	0.502651	0.302567	-0.200083	26.3052
chr1	175716134	175716382	249	7	0.778002	0.578049	-0.199953	23.5282
chr1	190981690	190981756	67	5	0.761602	0.561651	-0.199951	16.1395
chr1	72151765	72152162	398	8	0.675149	0.475214	-0.199935	29.7905
chr1	3792977	3793028	52	9	0.431793	0.232368	-0.199425	27.6546
chr1	180285560	180285626	67	4	0.731442	0.533848	-0.197593	15.0876
chr1	219736663	219736908	246	8	0.789094	0.592997	-0.196097	27.9716
chr1	49347660	49347732	73	5	0.7383	0.54277	-0.19553	16.9867
chr1	73448994	73449084	91	5	0.735125	0.540819	-0.194306	18.2763
chr1	189579520	189579608	89	7	0.850926	0.656711	-0.194216	24.0641
chr1	94673685	94673749	65	7	0.58484	0.391277	-0.193563	22.4426
chr1	141107847	141108061	215	5	0.773497	0.580014	-0.193483	18.8495
chr1	40377992	40378051	60	4	0.801854	0.608505	-0.193349	15.341
chr1	93199510	93199562	53	4	0.840881	0.647637	-0.193244	14.798
chr1	52727722	52727898	177	23	0.882139	0.692796	-0.189343	76.6048
chr1	153818874	153818971	98	5	0.886557	0.697412	-0.189145	18.3243
chr1	116613049	116613116	68	7	0.803746	0.614693	-0.189053	23.0301
chr1	188608369	188608452	84	5	0.680357	0.491746	-0.188611	18.1338
chr1	166645986	166646048	63	5	0.802337	0.615519	-0.186817	17.6136
chr1	138012040	138012112	73	5	0.793389	0.607148	-0.186241	20.1909
chr1	93887845	93887918	74	4	0.95941	0.773872	-0.185538	15.4481
chr1	90522431	90522669	239	7	0.392181	0.206752	-0.185428	27.6762
chr1	68137058	68137123	66	5	0.805328	0.620207	-0.185122	17.8504
chr1	224207092	224207172	81	5	0.737265	0.552957	-0.184308	19.9142
chr1	134687711	134687783	73	5	0.685396	0.502043	-0.183352	16.6906
chr1	29132351	29132434	84	5	0.847087	0.667256	-0.179831	19.2497
chr1	11344510	11344565	56	5	0.784384	0.608538	-0.175846	18.0871
chr1	147102014	147102443	430	4	0.653857	0.479797	-0.17406	15.186
chr1	117633727	117633799	73	7	0.688604	0.520488	-0.168117	24.72
chr1	47945050	47945145	96	5	0.863385	0.700597	-0.162788	19.864
chr1	70341840	70341903	64	8	0.759615	0.601149	-0.158466	46.1084
chr1	62841332	62841845	514	5	0.661983	0.528389	-0.133594	13.1796
chr1	120852977	120853298	322	4	0.640028	0.530274	-0.109754	2.42182
chr1	71569789	71570471	683	6	0.527284	0.448773	-0.0785109	10.1868
chr1	169705993	169706810	818	4	0.73	0.658768	-0.0712327	-1.7842
chr1	105669706	105670169	464	4	0.553778	0.507993	-0.0457848	0.78875
chr1	167333480	167333752	273	4	0.613318	0.570456	-0.0428621	2.728
chr1	178641974	178642996	1023	4	0.366723	0.358978	-0.00774539	-0.005782
chr1	107179479	107179910	432	4	0.54908	0.571165	0.0220849	3.34321
chr1	110956363	110956867	505	8	0.612677	0.693531	0.0808538	-3.25067
chr1	117376877	117377325	449	5	0.486845	0.660195	0.17335	-8.32977
chr1	165260452	165260505	54	15	0.106649	0.292916	0.186267	-56.4812
chr1	150895815	150895959	145	42	0.145271	0.334254	0.188983	-147.432
chr1	81941162	81941242	81	37	0.123043	0.314908	0.191865	-128.97
chr1	193633974	193634026	53	7	0.644661	0.838548	0.193887	-24.9893
chr1	53791616	53792290	675	11	0.54697	0.745184	0.198214	-30.4174
chr1	199554085	199554238	154	21	0.120469	0.319028	0.19856	-75.1577
chr1	111698701	111698760	60	19	0.155571	0.354683	0.199112	-59.9988
chr1	145565497	145565553	57	18	0.16211	0.361592	0.199482	-64.1793
chr1	15501306	15501368	63	14	0.166216	0.366802	0.200586	-45.7334
chr1	19158084	19158196	113	25	0.187581	0.388176	0.200595	-87.0744
chr1	86187416	86187812	397	5	0.352922	0.553984	0.201062	-5.27856
chr1	128286785	128286932	148	17	0.214848	0.416947	0.202099	-54.6271
chr1	17722963	17723034	72	27	0.161442	0.364103	0.202661	-85.9884
chr1	165484295	165484381	87	19	0.410215	0.612954	0.202739	-63.5718
chr1	124106770	124106863	94	13	0.49567	0.698995	0.203325	-40.0589
chr1	123287324	123287563	240	32	0.113055	0.316678	0.203622	-117.776
chr1	137854116	137854196	81	21	0.134468	0.339381	0.204913	-68.0245
chr1	5597322	5597454	133	46	0.128898	0.335041	0.206143	-162.902
chr1	139468103	139468228	126	10	0.522748	0.72895	0.206202	-32.3427
chr1	42343587	42343836	250	12	0.421983	0.628479	0.206496	-39.7103
chr1	147253021	147253390	370	65	0.0652962	0.272966	0.20767	-285.291
chr1	112488361	112488441	81	5	0.3419	0.550771	0.208872	-15.5453
chr1	64430007	64430125	119	32	0.240572	0.449641	0.209069	-102.165
chr1	46270429	46270594	166	47	0.154667	0.363758	0.209091	-169.081
chr1	142427892	142427983	92	31	0.237037	0.446707	0.209671	-103.508
chr1	209583312	209583505	194	53	0.207431	0.417268	0.209838	-167.918
chr1	212607488	212607666	179	43	0.122384	0.332228	0.209843	-149.838
chr1	118198140	118198244	105	29	0.157185	0.367167	0.209982	-97.6496
chr1	128118812	128118916	105	12	0.293424	0.503912	0.210488	-40.4815
chr1	131564808	131564908	101	11	0.269248	0.479858	0.21061	-32.6146
chr1	187828500	187828612	113	38	0.198157	0.408779	0.210622	-129.666
chr1	192765406	192765548	143	9	0.569108	0.779936	0.210828	-36.0284
chr1	26225379	26225681	303	55	0.222428	0.433333	0.210905	-178.079
chr1	121906902	121907080	179	26	0.13115	0.342489	0.211338	-85.9573
chr1	66993630	66993705	76	4	0.360253	0.571956	0.211704	-14.1483
chr1	206336422	206336482	61	8	0.137253	0.349172	0.211919	-28.1652
chr1	219385275	219385431	157	24	0.267781	0.480062	0.212281	-74.0599
chr1	94570408	94570654	247	66	0.172515	0.385377	0.212862	-233.161
chr1	8463684	8463896	213	38	0.226186	0.440939	0.214753	-132.348
chr1	35511004	35511120	117	21	0.180605	0.39543	0.214825	-73.9185
chr1	10576016	10576117	102	9	0.20197	0.417424	0.215454	-31.0459
chr1	16862092	16862236	145	52	0.260721	0.476567	0.215847	-164.293
chr1	58241871	58242221	351	96	0.172173	0.389564	0.217392	-375.621
chr1	143556012	143556149	138	28	0.152851	0.370638	0.217787	-111.889
chr1	40686850	40686923	74	24	0.156676	0.374522	0.217846	-81.1634
chr1	129866748	129866801	54	5	0.141813	0.359682	0.217869	-16.7638
chr1	20395640	20395783	144	36	0.249624	0.467496	0.217871	-128.284
chr1	136310375	136310480	106	19	0.292602	0.510641	0.218039	-69.4216
chr1	184349861	184350032	172	57	0.186716	0.404955	0.218239	-190.023
chr1	56321231	56321292	62	32	0.293458	0.511706	0.218248	-106.351
chr1	46217056	46217106	51	5	0.289984	0.508378	0.218394	-14.93
chr1	204839375	204840009	635	34	0.404677	0.623321	0.218644	-73.4916
chr1	113698886	113699039	154	28	0.325678	0.544665	0.218987	-89.9959
chr1	224618544	224618682	139	14	0.504804	0.724285	0.219481	-52.7739
chr1	38008857	38008913	57	14	0.276553	0.49634	0.219788	-47.3846
chr1	11775926	11776232	307	35	0.380825	0.600772	0.219947	-120.888
chr1	216929645	216929700	56	15	0.196116	0.416089	0.219973	-52.047
chr1	182421537	182421715	179	11	0.531418	0.751474	0.220056	-36.7163
chr1	206305487	206305689	203	14	0.316823	0.537484	0.220661	-46.3251
chr1	26230906	26231119	214	33	0.125709	0.34751	0.221801	-126.371
chr1	156707520	156707784	265	45	0.205214	0.4271	0.221886	-165.309
chr1	135501083	135501139	57	5	0.215222	0.437391	0.222169	-15.2945
chr1	46089882	46089993	112	15	0.202866	0.425615	0.22275	-50.63
chr1	31295956	31296057	102	9	0.390343	0.6132	0.222857	-30.3603
chr1	154946274	154946335	62	14	0.125513	0.348985	0.223472	-44.1068
chr1	207382756	207383050	295	53	0.31557	0.539361	0.223792	-183.744
chr1	140363312	140363457	146	49	0.372848	0.5968	0.223952	-163.801
chr1	111698918	111699101	184	44	0.358068	0.582386	0.224318	-177.961
chr1	14645859	14646153	295	63	0.210044	0.435033	0.224989	-204.307
chr1	1469999	1470073	75	17	0.185528	0.410792	0.225264	-48.9103
chr1	138971687	138972488	802	248	0.214491	0.439895	0.225404	-877.475
chr1	139418331	139418426	96	18	0.220305	0.446203	0.225898	-64.0439
chr1	85820994	85821224	231	73	0.16165	0.388398	0.226748	-252.75
chr1	40995709	40995773	65	5	0.2611	0.487944	0.226844	-15.6149
chr1	53177455	53177638	184	11	0.204506	0.43181	0.227304	-35.8771
chr1	17696708	17696844	137	15	0.227445	0.454758	0.227313	-49.3482
chr1	101650911	101651102	192	8	0.585385	0.812753	0.227368	-29.9697
chr1	51948638	51948877	240	73	0.123835	0.351408	0.227573	-291.842
chr1	43797440	43797706	267	34	0.2645	0.492575	0.228075	-114.057
chr1	44907660	44907842	183	54	0.384704	0.613126	0.228422	-191.18
chr1	137853818	137853932	115	27	0.188323	0.417013	0.228689	-94.3122
chr1	11069430	11069801	372	35	0.144718	0.373847	0.229129	-109.627
chr1	112487755	112487858	104	14	0.209838	0.438971	0.229133	-48.0013
chr1	23571091	23571257	167	40	0.193426	0.422785	0.229359	-148.194
chr1	133877146	133877399	254	42	0.224093	0.453568	0.229475	-141.578
chr1	18263783	18264007	225	8	0.18692	0.416969	0.230048	-28.2935
chr1	5368280	5368413	134	45	0.172729	0.403232	0.230503	-135.285
chr1	116422005	116422221	217	44	0.209797	0.440331	0.230534	-140.331
chr1	125622373	125622590	218	52	0.388873	0.620164	0.23129	-180.95
chr1	249448	249597	150	18	0.493421	0.725546	0.232126	-56.3362
chr1	211375729	211375953	225	20	0.326694	0.558877	0.232182	-60.6742
chr1	114044719	114044953	235	33	0.643313	0.875595	0.232282	-90.5914
chr1	117639002	117639110	109	5	0.637572	0.870038	0.232466	-16.2866
chr1	1085117	1085223	107	27	0.280823	0.513298	0.232476	-88.1235
chr1	633176	633445	270	38	0.124938	0.357915	0.232977	-161.462
chr1	8441875	8441931	57	7	0.563083	0.796282	0.233199	-24.8812
chr1	40707008	40707073	66	24	0.258301	0.491792	0.233491	-73.3611
chr1	43201775	43201924	150	61	0.19241	0.426199	0.23379	-207.943
chr1	38049212	38049464	253	56	0.178049	0.411895	0.233847	-194.013
chr1	65170040	65170250	211	29	0.168632	0.402707	0.234075	-100.559
chr1	126362699	126363108	410	37	0.307246	0.541551	0.234306	-129.759
chr1	138322946	138323352	407	101	0.18048	0.415197	0.234718	-388.377
chr1	92024417	92024600	184	4	0.529468	0.764311	0.234843	-13.4798
chr1	75106519	75106843	325	47	0.198005	0.433764	0.235758	-174.195
chr1	32303825	32303957	133	43	0.119277	0.355501	0.236223	-152.275
chr1	93113115	93113402	288	64	0.127167	0.363703	0.236536	-257.561
chr1	93269318	93269505	188	24	0.48506	0.721919	0.23686	-77.049
chr1	161126772	161126965	194	50	0.210733	0.447788	0.237055	-171.848
chr1	31295654	31295858	205	40	0.258057	0.495257	0.2372	-147.086
chr1	211391472	211391638	167	16	0.355598	0.593097	0.237499	-49.7758
chr1	165643990	165644113	124	17	0.246399	0.484644	0.238245	-54.1691
chr1	31775209	31775279	71	21	0.274283	0.513438	0.239155	-63.5316
chr1	53562327	53562802	476	39	0.297493	0.537087	0.239594	-154.973
chr1	19598630	19598704	75	22	0.136262	0.376175	0.239913	-87.7721
chr1	23651	24027	377	113	0.207403	0.447793	0.240391	-367.077
chr1	734171	734576	406	51	0.367308	0.607852	0.240545	-198.592
chr1	139617658	139617844	187	8	0.47658	0.71723	0.24065	-26.331
chr1	158774119	158774396	278	25	0.333686	0.57469	0.241003	-90.1771
chr1	58442466	58442902	437	69	0.10941	0.350534	0.241124	-287.091
chr1	129132537	129133013	477	116	0.200562	0.442419	0.241857	-403.682
chr1	129040604	129040716	113	6	0.276178	0.519155	0.242977	-19.0274
chr1	78099514	78099864	351	70	0.302608	0.546588	0.24398	-265.506
chr1	211355052	211355361	310	29	0.350569	0.594916	0.244347	-107.254
chr1	67199569	67199942	374	78	0.0976411	0.342195	0.244554	-336.569
chr1	99658699	99659045	347	20	0.231475	0.476255	0.24478	-71.9176
chr1	155025804	155025883	80	4	0.537111	0.782677	0.245566	-14.3938
chr1	94636532	94636659	128	4	0.57546	0.82105	0.24559	-15.5996
chr1	131453423	131453764	342	67	0.281069	0.527032	0.245963	-231.565
chr1	123387212	123387609	398	55	0.165859	0.411952	0.246092	-229.135
chr1	1628178	1628339	162	16	0.499605	0.746144	0.246539	-51.0804
chr1	131426831	131427145	315	20	0.452643	0.699248	0.246606	-81.3556
chr1	131564980	131565172	193	48	0.217892	0.465089	0.247197	-187.847
chr1	10924488	10924638	151	33	0.194223	0.441877	0.247654	-111.86
chr1	654586	654808	223	65	0.475189	0.723764	0.248575	-277.648
chr1	205158289	205158398	110	9	0.478742	0.727625	0.248883	-29.5668
chr1	14074926	14075434	509	100	0.196493	0.445667	0.249174	-372.153
chr1	205592759	205593023	265	45	0.167057	0.416628	0.249571	-169.802
chr1	42107006	42107299	294	80	0.152434	0.402026	0.249592	-285.89
chr1	18447863	18448327	465	118	0.257652	0.507517	0.249866	-402.56
chr1	77885524	77885580	57	4	0.24875	0.498748	0.249999	-15.9243
chr1	211342227	211342299	73	6	0.231195	0.481411	0.250216	-21.1558
chr1	132640323	132640586	264	40	0.137526	0.387803	0.250276	-147.006
chr1	155712762	155712882	121	7	0.440886	0.692607	0.251721	-22.1831
chr1	219925343	219925634	292	25	0.230047	0.482044	0.251998	-91.2586
chr1	1333912	1334369	458	30	0.409709	0.662513	0.252804	-105.842
chr1	8036231	8036522	292	62	0.164158	0.418082	0.253923	-249.39
chr1	399504	399870	367	130	0.248841	0.502977	0.254136	-484.263
chr1	127537563	127537624	62	5	0.119211	0.373429	0.254218	-20.0108
chr1	38342842	38343268	427	106	0.229035	0.483707	0.254671	-356.803
chr1	1652091	1652507	417	31	0.327452	0.582217	0.254766	-111.448
chr1	164868772	164869148	377	55	0.210916	0.465725	0.254809	-169.486
chr1	165887391	165887633	243	62	0.352263	0.607901	0.255639	-213.088
chr1	200446497	200446565	69	20	0.183661	0.439498	0.255837	-62.6648
chr1	24919148	24919889	742	187	0.180075	0.436115	0.25604	-738.227
chr1	122853138	122853534	397	47	0.289756	0.546311	0.256554	-171.613
chr1	27633117	27633205	89	10	0.404269	0.66145	0.257181	-31.6151
chr1	163492524	163492619	96	4	0.258743	0.5161	0.257357	-13.5786
chr1	139614475	139614761	287	20	0.508846	0.766611	0.257766	-74.0156
chr1	204310149	204310329	181	21	0.543522	0.802048	0.258527	-72.9412
chr1	31294639	31295023	385	59	0.410846	0.669548	0.258702	-206.444
chr1	17905214	17905393	180	14	0.452672	0.711482	0.258809	-51.7808
chr1	193400625	193400989	365	90	0.133702	0.393285	0.259583	-360.098
chr1	249677	249869	193	21	0.36961	0.629379	0.259769	-67.7168
chr1	225238803	225238943	141	11	0.29816	0.558093	0.259934	-32.9319
chr1	145460830	145461151	322	65	0.405932	0.666428	0.260496	-242.686
chr1	25373706	25373840	135	10	0.17988	0.440602	0.260723	-34.5901
chr1	1607885	1608029	145	38	0.221861	0.482888	0.261027	-113.672
chr1	142250177	142250529	353	89	0.14965	0.411142	0.261492	-392.718
chr1	30987660	30987862	203	69	0.181837	0.443378	0.261541	-259.177
chr1	50535948	50536193	246	60	0.170312	0.432987	0.262675	-263.858
chr1	94119463	94119755	293	69	0.172701	0.436138	0.263437	-260.941
chr1	131357192	131357524	333	84	0.135268	0.398942	0.263674	-346.462
chr1	221589442	221589726	285	11	0.630985	0.89586	0.264875	-60.7883
chr1	128981953	128982176	224	15	0.213346	0.478578	0.265232	-60.9333
chr1	137622571	137622925	355	63	0.319795	0.586784	0.266989	-290.394
chr1	153824885	153825422	538	143	0.165925	0.4331	0.267175	-569.532
chr1	158730844	158731050	207	9	0.443184	0.712406	0.269222	-32.3319
chr1	210878079	210878829	751	237	0.194547	0.465987	0.27144	-1068.18
chr1	7151232	7151752	521	131	0.190651	0.462095	0.271445	-553.047
chr1	224264010	224264536	527	123	0.177684	0.449491	0.271806	-524.61
chr1	225328318	225328653	336	61	0.427659	0.699555	0.271896	-263.673
chr1	193355755	193355983	229	16	0.501027	0.773322	0.272294	-62.3008
chr1	129746946	129747146	201	16	0.185791	0.460839	0.275048	-63.5416
chr1	15606695	15607216	522	129	0.192838	0.468552	0.275715	-533.596
chr1	124959691	124960211	521	134	0.138241	0.41448	0.276239	-613.717
chr1	139214248	139214596	349	80	0.196786	0.474332	0.277546	-319.399
chr1	109319630	109319686	57	4	0.29157	0.569177	0.277608	-14.196
chr1	11492	11916	425	26	0.260517	0.53978	0.279263	-89.5268
chr1	31956678	31957076	399	52	0.253214	0.533708	0.280495	-183.021
chr1	26404929	26405437	509	114	0.236615	0.517232	0.280617	-483.514
chr1	186457057	186457308	252	74	0.170547	0.452689	0.282142	-306.541
chr1	211340601	211340653	53	7	0.468202	0.750947	0.282745	-24.0365
chr1	23856157	23856741	585	45	0.250539	0.538576	0.288037	-192.306
chr1	9524313	9524483	171	4	0.476068	0.764192	0.288125	-16.7725
chr1	99720861	99721102	242	4	0.565361	0.85349	0.28813	-18.1875
chr1	131380547	131380951	405	115	0.199558	0.489273	0.289715	-496.452
chr1	36997132	36997831	700	155	0.221363	0.511449	0.290085	-596.694
chr1	169018000	169018122	123	42	0.230058	0.520918	0.29086	-170.601
chr1	122866643	122867597	955	104	0.19976	0.491312	0.291552	-435.224
chr1	130564378	130564450	73	8	0.269127	0.562062	0.292934	-25.4545
chr1	11075061	11075231	171	4	0.472886	0.76805	0.295164	-14.2786
chr1	139064297	139064422	126	11	0.256562	0.552792	0.29623	-31.2375
chr1	2369898	2369994	97	6	0.608612	0.905942	0.297331	-17.8618
chr1	128241004	128241425	422	18	0.311601	0.609534	0.297932	-74.7031
chr1	59072793	59072857	65	4	0.430961	0.729625	0.298664	-16.7237
chr1	35553965	35554278	314	20	0.284712	0.585961	0.301249	-84.3673
chr1	186278630	186278987	358	10	0.388038	0.69028	0.302242	-42.705
chr1	168573328	168573646	319	4	0.663856	0.968294	0.304439	-17.7096
chr1	67772401	67773309	909	5	0.356875	0.664149	0.307274	-15.0402
chr1	186563084	186563316	233	4	0.108945	0.417557	0.308612	-13.5832
chr1	18943290	18943701	412	26	0.337103	0.648366	0.311263	-114.803
chr1	15085313	15085754	442	18	0.423142	0.738158	0.315016	-75.297
chr1	225513001	225513204	204	26	0.585081	0.901283	0.316202	-86.3632
chr1	34120402	34120961	560	132	0.349554	0.672726	0.323172	-684.833
chr1	78725609	78725784	176	4	0.270221	0.595999	0.325778	-15.1802
chr1	218498777	218498971	195	4	0.418214	0.74708	0.328866	-25.9748
chr1	218353275	218353568	294	6	0.506806	0.838012	0.331207	-26.4048
chr1	42358852	42359564	713	208	0.175319	0.507676	0.332356	-1016.21
chr1	112460918	112461144	227	4	0.541268	0.87366	0.332392	-14.9942
chr1	78718562	78718799	238	4	0.207057	0.539867	0.33281	-14.703
chr1	206669255	206669522	268	6	0.286697	0.623685	0.336987	-26.3894
chr1	63013710	63014076	367	78	0.208449	0.546914	0.338465	-364.079
chr1	2023634	2024194	561	120	0.17379	0.512273	0.338483	-616.822
chr1	4908907	4909043	137	6	0.391085	0.730109	0.339024	-25.519
chr1	421026	421267	242	22	0.345549	0.688214	0.342664	-96.958
chr1	1281679	1282074	396	99	0.216576	0.560978	0.344402	-425.464
chr1	121940641	121940842	202	4	0.0987013	0.450711	0.35201	-14.9344
chr1	14243409	14244051	643	182	0.223166	0.586095	0.362929	-934.643
chr1	152407867	152407933	67	6	0.412966	0.77942	0.366454	-24.0079
chr1	75628024	75628081	58	4	0.0264892	0.433871	0.407382	-18.5032
chr10	81505119	81505249	131	18	0.754536	0.195877	-0.558659	89.9344
chr10	59001880	59001936	57	6	0.90618	0.525902	-0.380278	24.5745
chr10	32839484	32839610	127	4	0.516369	0.176626	-0.339744	14.9794
chr10	81670528	81670636	109	4	0.783634	0.444533	-0.339101	14.6288
chr10	11001342	11001563	222	4	0.516668	0.178604	-0.338064	14.2452
chr10	57496960	57497566	607	27	0.770192	0.439489	-0.330703	120.759
chr10	3627803	3628255	453	4	0.612898	0.284717	-0.328182	21.1629
chr10	44804986	44805203	218	4	0.771568	0.444119	-0.327449	21.2796
chr10	24818049	24818137	89	4	0.911724	0.584482	-0.327243	14.0582
chr10	90431435	90431808	374	12	0.828656	0.502548	-0.326108	46.4378
chr10	2800145	2800419	275	6	0.833808	0.508035	-0.325772	21.0608
chr10	49173709	49173763	55	4	0.753628	0.429887	-0.32374	16.7624
chr10	63805175	63805413	239	6	0.707982	0.384623	-0.323359	21.483
chr10	56616327	56616456	130	8	0.780089	0.458212	-0.321877	28.5615
chr10	90706523	90706752	230	4	0.760214	0.440901	-0.319313	16.6143
chr10	66198847	66199323	477	26	0.780194	0.46096	-0.319234	97.0864
chr10	25817415	25817643	229	6	0.81917	0.503131	-0.316039	24.4761
chr10	40200965	40201056	92	4	0.732086	0.416875	-0.31521	13.8477
chr10	44727659	44728033	375	4	0.555811	0.242792	-0.313019	15.9484
chr10	32086977	32087275	299	5	0.789338	0.480685	-0.308653	18.137
chr10	61459483	61459739	257	28	0.893372	0.586281	-0.307091	103.598
chr10	44628952	44629151	200	4	0.723158	0.416409	-0.306749	16.6432
chr10	18354878	18354936	59	6	0.60983	0.304282	-0.305548	17.9107
chr10	31100663	31100728	66	6	0.852902	0.54784	-0.305062	21.3537
chr10	34803878	34803974	97	6	0.829578	0.525062	-0.304516	24.8167
chr10	56954431	56954567	137	6	0.636662	0.333403	-0.303259	22.2021
chr10	80025848	80025974	127	5	0.877533	0.576511	-0.301023	17.084
chr10	5411	5665	255	14	0.824293	0.523729	-0.300564	58.09
chr10	25251669	25251817	149	12	0.659623	0.359195	-0.300428	51.8078
chr10	39300541	39300865	325	4	0.550235	0.253195	-0.29704	19.5301
chr10	20357840	20358085	246	8	0.750345	0.453443	-0.296902	25.3469
chr10	23462425	23462651	227	4	0.603621	0.308428	-0.295193	15.3972
chr10	57436016	57436538	523	5	0.636194	0.341311	-0.294884	19.4768
chr10	41258858	41258985	128	6	0.82566	0.533107	-0.292553	17.9496
chr10	51600581	51600688	108	4	0.802912	0.51048	-0.292431	11.285
chr10	27743078	27743364	287	8	0.702379	0.411185	-0.291194	27.7588
chr10	80940786	80940897	112	4	0.795275	0.504904	-0.290371	11.8686
chr10	39962845	39963034	190	6	0.730946	0.443909	-0.287037	20.7967
chr10	20768890	20768996	107	16	0.878055	0.591804	-0.286252	51.6519
chr10	55290643	55290712	70	4	0.632498	0.346981	-0.285516	12.4981
chr10	10160833	10161010	178	4	0.461882	0.178714	-0.283168	11.5577
chr10	57497950	57498179	230	9	0.80013	0.517197	-0.282933	36.344
chr10	32146473	32146594	122	4	0.852713	0.569817	-0.282896	15.2333
chr10	66579799	66579885	87	8	0.759614	0.477848	-0.281766	28.0094
chr10	67935012	67935289	278	6	0.571686	0.293552	-0.278133	20.833
chr10	6823	6983	161	6	0.857028	0.579168	-0.277861	20.3338
chr10	81175886	81175961	76	16	0.63976	0.362042	-0.277718	71.382
chr10	3617973	3618050	78	6	0.766441	0.488885	-0.277556	21.9954
chr10	24272933	24273056	124	4	0.385047	0.107803	-0.277244	20.4553
chr10	68593783	68593876	94	6	0.755762	0.479662	-0.276101	19.615
chr10	26436552	26436837	286	12	0.726228	0.451049	-0.275179	40.599
chr10	44998025	44998143	119	4	0.678193	0.403627	-0.274566	15.6563
chr10	56622966	56623384	419	20	0.904546	0.630574	-0.273972	60.3585
chr10	4823251	4823315	65	4	0.401393	0.127923	-0.27347	19.2792
chr10	45019315	45019486	172	6	0.64303	0.369753	-0.273277	22.2325
chr10	13156822	13157057	236	6	0.702964	0.430426	-0.272537	24.238
chr10	7106746	7106828	83	8	0.594845	0.322437	-0.272408	29.3134
chr10	18942512	18942574	63	4	0.532703	0.260565	-0.272137	16.6791
chr10	76910523	76910789	267	8	0.648107	0.376029	-0.272079	30.6882
chr10	50086770	50087074	305	6	0.625671	0.354708	-0.270963	19.9433
chr10	59158005	59158242	238	4	0.606982	0.336455	-0.270527	16.2013
chr10	59001706	59001805	100	7	0.845429	0.576222	-0.269207	22.5391
chr10	30987348	30987912	565	7	0.832095	0.563544	-0.268551	28.9062
chr10	81042753	81042931	179	6	0.520325	0.253938	-0.266387	20.3088
chr10	23684587	23684662	76	6	0.676774	0.410903	-0.265871	25.9375
chr10	50951407	50951648	242	8	0.74119	0.475616	-0.265574	31.5198
chr10	6273396	6273648	253	7	0.803101	0.538256	-0.264844	28.5996
chr10	86799157	86799230	74	10	0.869977	0.605135	-0.264843	26.853
chr10	6828719	6828786	68	4	0.767937	0.50392	-0.264017	12.1733
chr10	35426168	35426232	65	4	0.701973	0.438478	-0.263496	15.7291
chr10	77520758	77521007	250	18	0.675201	0.412203	-0.262998	61.8371
chr10	45078500	45078866	367	9	0.762831	0.500891	-0.26194	37.8003
chr10	14918906	14919143	238	4	0.696521	0.435579	-0.260942	13.847
chr10	34338786	34339051	266	4	0.755811	0.497256	-0.258556	23.8605
chr10	88110518	88110813	296	16	0.669947	0.411457	-0.258489	52.8419
chr10	51513606	51513702	97	4	0.66565	0.408073	-0.257577	15.0204
chr10	7401707	7402016	310	5	0.811287	0.554915	-0.256372	22.8021
chr10	68594719	68594833	115	17	0.843006	0.587393	-0.255613	54.8304
chr10	80958111	80958387	277	15	0.663114	0.408039	-0.255075	49.145
chr10	6389376	6389625	250	10	0.87483	0.620116	-0.254713	37.0786
chr10	1795964	1796130	167	9	0.795265	0.542179	-0.253087	29.7596
chr10	63953853	63953952	100	8	0.730756	0.477816	-0.25294	26.9994
chr10	56130862	56131024	163	4	0.829113	0.576687	-0.252426	16.8297
chr10	3142022	3142333	312	10	0.842093	0.589698	-0.252395	38.1869
chr10	58132795	58132944	150	4	0.753029	0.500866	-0.252163	18.6407
chr10	5070958	5071039	82	7	0.844354	0.59268	-0.251674	23.8885
chr10	48852268	48852456	189	4	0.703379	0.453496	-0.249882	13.8129
chr10	5769467	5769521	55	6	0.763772	0.513891	-0.249881	19.717
chr10	9881429	9881493	65	5	0.812693	0.56301	-0.249684	15.1872
chr10	72747314	72747497	184	7	0.562917	0.313984	-0.248933	25.2419
chr10	15963846	15963924	79	9	0.839364	0.591245	-0.248119	31.9342
chr10	37288686	37288739	54	4	0.882729	0.634925	-0.247804	22.2573
chr10	40613817	40613973	157	4	0.514659	0.267478	-0.247182	13.7255
chr10	7299365	7299696	332	7	0.932376	0.68554	-0.246837	23.0439
chr10	66781270	66781469	200	6	0.759083	0.512449	-0.246634	26.0371
chr10	86249669	86249751	83	6	0.594829	0.348621	-0.246209	19.3649
chr10	17897632	17897892	261	8	0.470328	0.224301	-0.246027	27.5277
chr10	88793268	88793377	110	6	0.684762	0.439008	-0.245754	19.7674
chr10	67250895	67250954	60	8	0.847373	0.60172	-0.245653	26.9669
chr10	8453210	8453283	74	4	0.650837	0.405479	-0.245359	13.2521
chr10	6997580	6997637	58	5	0.397217	0.152167	-0.24505	14.2296
chr10	2457493	2457574	82	8	0.806811	0.56268	-0.244131	31.5006
chr10	54994305	54994410	106	4	0.76652	0.522631	-0.24389	15.2782
chr10	57239286	57239394	109	9	0.7438	0.499918	-0.243882	33.1095
chr10	39471516	39471708	193	8	0.725326	0.481657	-0.243669	30.4456
chr10	72188031	72188192	162	4	0.742495	0.500032	-0.242462	15.5981
chr10	13114424	13114610	187	7	0.756788	0.514706	-0.242082	21.2052
chr10	46332737	46332976	240	5	0.856174	0.614361	-0.241813	17.6789
chr10	79324637	79324696	60	9	0.842111	0.600683	-0.241428	27.6029
chr10	57277705	57278041	337	6	0.828315	0.587543	-0.240773	22.8986
chr10	91345767	91345869	103	16	0.843365	0.603143	-0.240221	58.7232
chr10	60468284	60468334	51	7	0.530351	0.29061	-0.239741	21.3016
chr10	42308226	42308438	213	4	0.828346	0.588729	-0.239617	13.3627
chr10	65303842	65303987	146	15	0.854533	0.615141	-0.239392	42.6782
chr10	23872869	23873016	148	5	0.755384	0.516286	-0.239098	23.0267
chr10	43188864	43188938	75	6	0.708213	0.46916	-0.239053	18.5399
chr10	34194026	34194273	248	8	0.729947	0.491982	-0.237964	26.96
chr10	1233253	1233374	122	14	0.674479	0.436569	-0.23791	41.1002
chr10	3836701	3836855	155	8	0.732155	0.495524	-0.236631	34.7429
chr10	91072041	91072453	413	38	0.803813	0.567412	-0.2364	144.974
chr10	4700680	4700851	172	11	0.720793	0.484601	-0.236192	35.0287
chr10	24666769	24666858	90	8	0.856085	0.619942	-0.236143	26.8847
chr10	68797656	68797782	127	5	0.737176	0.502136	-0.235041	16.7147
chr10	45933231	45933331	101	4	0.56642	0.331413	-0.235007	13.5595
chr10	74190494	74190703	210	4	0.643857	0.409057	-0.234801	18.4698
chr10	26349441	26349649	209	6	0.889096	0.654547	-0.234548	20.4633
chr10	9900591	9900667	77	5	0.73949	0.505961	-0.233529	15.1371
chr10	1870520	1870728	209	9	0.812958	0.579539	-0.233419	34.5128
chr10	13738711	13738812	102	7	0.500194	0.266823	-0.23337	26.8256
chr10	12036996	12037148	153	6	0.74011	0.508026	-0.232084	18.2207
chr10	44124328	44124497	170	6	0.698842	0.466776	-0.232066	21.7671
chr10	42095437	42095761	325	5	0.690417	0.458649	-0.231768	24.2212
chr10	39337491	39337715	225	8	0.727887	0.496311	-0.231576	27.8552
chr10	54157549	54157611	63	8	0.790667	0.559298	-0.231369	25.9443
chr10	16796091	16796151	61	9	0.806402	0.575135	-0.231268	27.2091
chr10	73953697	73954088	392	6	0.760705	0.52947	-0.231235	26.5698
chr10	80984455	80984547	93	19	0.649797	0.418589	-0.231207	61.0403
chr10	32934076	32934197	122	5	0.88333	0.652331	-0.230999	16.2502
chr10	91597499	91597648	150	7	0.6678	0.43696	-0.23084	22.5065
chr10	84095527	84095899	373	70	0.669954	0.439766	-0.230187	237.897
chr10	85076151	85076238	88	6	0.821488	0.591563	-0.229924	18.9627
chr10	2008805	2008873	69	9	0.825264	0.596389	-0.228875	25.4766
chr10	72635316	72635449	134	5	0.750513	0.52166	-0.228854	16.7915
chr10	74893000	74893190	191	9	0.732609	0.503788	-0.228821	29.235
chr10	55431996	55432242	247	8	0.749418	0.521064	-0.228354	27.218
chr10	1034514	1034645	132	14	0.782987	0.555123	-0.227865	44.6022
chr10	58546388	58546566	179	10	0.766544	0.538802	-0.227742	30.5382
chr10	63679539	63679663	125	12	0.851158	0.623535	-0.227624	41.5647
chr10	88752115	88752195	81	5	0.873219	0.645739	-0.22748	15.9614
chr10	50432502	50432707	206	6	0.551205	0.323966	-0.227238	24.3426
chr10	1944499	1944587	89	5	0.783825	0.5571	-0.226725	16.1865
chr10	11140808	11141152	345	11	0.695274	0.469103	-0.226171	40.9093
chr10	29584290	29584439	150	25	0.605603	0.379572	-0.22603	81.8199
chr10	78473875	78474012	138	38	0.6185	0.392866	-0.225634	137.829
chr10	86515550	86515773	224	9	0.444949	0.219592	-0.225357	30.282
chr10	88092188	88092239	52	15	0.886697	0.661864	-0.224834	50.5453
chr10	4709521	4709582	62	8	0.823837	0.599007	-0.22483	25.2258
chr10	23868590	23868642	53	5	0.783115	0.558405	-0.22471	15.9814
chr10	26325722	26325876	155	4	0.81881	0.594583	-0.224227	15.6538
chr10	11118875	11119066	192	5	0.866849	0.642776	-0.224073	20.0591
chr10	44304489	44304552	64	5	0.679883	0.455989	-0.223895	16.7641
chr10	57225885	57226172	288	5	0.758863	0.535648	-0.223214	18.67
chr10	8432657	8432755	99	4	0.642665	0.420405	-0.22226	16.7095
chr10	23022452	23022654	203	5	0.86736	0.645144	-0.222215	15.5629
chr10	57114693	57114811	119	9	0.742923	0.520779	-0.222144	34.2816
chr10	49478396	49478472	77	8	0.672407	0.450331	-0.222075	24.0869
chr10	6869061	6869384	324	4	0.776353	0.554379	-0.221973	16.9519
chr10	79791667	79791741	75	9	0.8804	0.658471	-0.221929	29.9342
chr10	79459371	79459440	70	6	0.918439	0.697349	-0.22109	22.3497
chr10	40236216	40236278	63	4	0.623868	0.403007	-0.220861	15.4279
chr10	69066012	69066166	155	5	0.766813	0.546099	-0.220714	16.5552
chr10	22888186	22888275	90	6	0.754084	0.533375	-0.220708	20.3977
chr10	68706115	68706621	507	6	0.732452	0.512006	-0.220446	19.7216
chr10	36296991	36297086	96	16	0.893356	0.673106	-0.22025	60.7835
chr10	3916121	3916201	81	6	0.435941	0.215715	-0.220226	18.287
chr10	11677514	11677566	53	4	0.694046	0.474073	-0.219973	14.5225
chr10	64016377	64016433	57	5	0.866846	0.647054	-0.219792	15.806
chr10	15900507	15900629	123	9	0.610869	0.39189	-0.218979	26.9895
chr10	45607986	45608071	86	4	0.775632	0.557578	-0.218054	15.8102
chr10	90498726	90498805	80	5	0.816414	0.598496	-0.217918	18.7838
chr10	15731305	15731533	229	12	0.790506	0.57274	-0.217766	40.5694
chr10	92297333	92297554	222	20	0.836502	0.61886	-0.217641	68.488
chr10	25185804	25185855	52	7	0.606239	0.39011	-0.216129	22.5467
chr10	2652621	2652945	325	39	0.611983	0.396522	-0.215461	126.257
chr10	22888365	22888427	63	8	0.707107	0.491728	-0.215378	26.4137
chr10	88450137	88450197	61	11	0.552365	0.337467	-0.214898	35.9854
chr10	70442707	70443157	451	6	0.712446	0.497969	-0.214477	27.2462
chr10	42585336	42585522	187	7	0.651748	0.43837	-0.213378	23.1028
chr10	23437762	23437815	54	4	0.756118	0.542859	-0.213259	14.9507
chr10	3355518	3355584	67	6	0.814331	0.602328	-0.212003	19.7456
chr10	11280420	11280552	133	9	0.704681	0.492698	-0.211983	30.8062
chr10	12437006	12437070	65	4	0.958949	0.747777	-0.211172	15.0181
chr10	43188701	43188770	70	5	0.728534	0.517543	-0.210991	14.8891
chr10	55394446	55394497	52	4	0.697203	0.486271	-0.210932	15.5953
chr10	5595507	5595608	102	11	0.857861	0.647511	-0.21035	35.6706
chr10	88658891	88659046	156	8	0.850773	0.641197	-0.209577	29.8449
chr10	1268902	1269046	145	6	0.653467	0.444252	-0.209215	22.7773
chr10	1808137	1808211	75	7	0.73412	0.526654	-0.207466	22.3215
chr10	30044527	30044611	85	12	0.842405	0.635149	-0.207256	42.4877
chr10	21342262	21342336	75	4	0.825932	0.621344	-0.204588	14.525
chr10	31530438	31530535	98	4	0.910229	0.70626	-0.203969	16.4259
chr10	92348386	92348483	98	17	0.459639	0.256584	-0.203055	53.9744
chr10	101368	101447	80	7	0.796557	0.594269	-0.202287	20.2831
chr10	90854471	90854644	174	13	0.842437	0.640678	-0.201758	42.2032
chr10	24416546	24416751	206	6	0.596244	0.39693	-0.199314	21.8892
chr10	1416577	1416690	114	11	0.685435	0.490634	-0.194801	35.2799
chr10	52865370	52865592	223	8	0.749793	0.555638	-0.194155	27.6605
chr10	17733670	17733735	66	5	0.751107	0.560522	-0.190585	16.7086
chr10	74995890	74995940	51	5	0.756164	0.573377	-0.182788	17.0059
chr10	11486345	11486777	433	4	0.633033	0.452361	-0.180672	14.3254
chr10	24774940	24775005	66	5	0.61974	0.445132	-0.174608	16.816
chr10	84385682	84385811	130	10	0.399486	0.589136	0.18965	-39.6586
chr10	70628030	70628115	86	25	0.109306	0.301256	0.19195	-98.0724
chr10	26073043	26073115	73	7	0.338255	0.532103	0.193848	-23.1901
chr10	67066532	67066678	147	27	0.118169	0.312579	0.19441	-92.2596
chr10	92608492	92608566	75	17	0.162661	0.3606	0.197939	-56.1993
chr10	59353950	59354022	73	23	0.117643	0.315896	0.198253	-75.7486
chr10	85287951	85288048	98	21	0.145618	0.344415	0.198797	-71.5148
chr10	71421650	71421861	212	60	0.130815	0.330049	0.199234	-208.768
chr10	5568076	5568176	101	21	0.550639	0.751111	0.200471	-71.7567
chr10	37108778	37108925	148	38	0.0984577	0.299092	0.200635	-149.475
chr10	62135136	62135187	52	12	0.232045	0.433293	0.201248	-38.773
chr10	26682812	26682878	67	13	0.165874	0.368554	0.202679	-42.0093
chr10	594098	594154	57	11	0.192068	0.398587	0.206518	-34.5493
chr10	92814854	92814951	98	24	0.15606	0.362807	0.206747	-78.338
chr10	23255208	23255558	351	73	0.174347	0.382297	0.207949	-257.25
chr10	54234372	54234648	277	25	0.481519	0.689923	0.208404	-82.3729
chr10	30501110	30501278	169	35	0.220135	0.431065	0.21093	-125.624
chr10	1663204	1663297	94	8	0.478269	0.690316	0.212047	-26.712
chr10	61332908	61333070	163	19	0.165116	0.37763	0.212515	-62.391
chr10	87373447	87373563	117	10	0.318092	0.531192	0.213099	-34.2419
chr10	71299180	71299604	425	137	0.430997	0.644104	0.213107	-456.992
chr10	82202392	82202461	70	7	0.512319	0.725512	0.213193	-21.6648
chr10	18470056	18470123	68	19	0.328226	0.542076	0.213851	-59.8313
chr10	54234891	54234953	63	7	0.316118	0.530453	0.214335	-21.2003
chr10	605967	606030	64	9	0.1297	0.344924	0.215224	-27.8103
chr10	61429583	61429649	67	5	0.258632	0.474935	0.216303	-15.5134
chr10	80432805	80433016	212	70	0.165534	0.382131	0.216596	-235.158
chr10	67376041	67376140	100	30	0.222634	0.44117	0.218536	-101.818
chr10	22525964	22526185	222	41	0.18898	0.407667	0.218687	-148.969
chr10	72114807	72114860	54	5	0.331865	0.551445	0.21958	-15.1828
chr10	34720225	34720308	84	33	0.250211	0.469991	0.219779	-99.99
chr10	84568168	84568291	124	15	0.403269	0.623305	0.220036	-46.7001
chr10	79646398	79646540	143	58	0.184073	0.405396	0.221322	-210.288
chr10	74158758	74159004	247	46	0.179182	0.400603	0.221421	-158.613
chr10	31632643	31632818	176	37	0.365371	0.587269	0.221898	-110.2
chr10	25195223	25195380	158	9	0.323841	0.545812	0.22197	-28.6336
chr10	88243882	88244203	322	97	0.664569	0.887234	0.222666	-415.01
chr10	769908	769968	61	6	0.0992226	0.322621	0.223398	-21.9615
chr10	61424206	61424895	690	47	0.378578	0.602243	0.223665	-131.582
chr10	92208445	92208507	63	9	0.5615	0.785286	0.223786	-32.4527
chr10	65530898	65530953	56	7	0.517837	0.741844	0.224007	-23.2722
chr10	58139150	58139301	152	35	0.214668	0.439401	0.224733	-120.921
chr10	92214610	92214758	149	26	0.382938	0.608165	0.225227	-82.0572
chr10	60806934	60807031	98	7	0.355037	0.580377	0.22534	-20.2224
chr10	70674659	70674719	61	6	0.426021	0.651931	0.22591	-19.1748
chr10	36626444	36626617	174	15	0.146907	0.37287	0.225963	-54.8731
chr10	19366110	19366389	280	69	0.3576	0.583682	0.226082	-235.448
chr10	392353	392428	76	5	0.362941	0.589048	0.226106	-14.8441
chr10	80075563	80075680	118	9	0.557893	0.784386	0.226493	-35.018
chr10	61858498	61858780	283	91	0.167656	0.394331	0.226675	-344.439
chr10	84908711	84908769	59	7	0.526281	0.753121	0.22684	-20.938
chr10	65847830	65848047	218	49	0.117692	0.34605	0.228358	-193.306
chr10	80688952	80689350	399	100	0.168006	0.39652	0.228513	-374.487
chr10	70812439	70812543	105	18	0.214726	0.44366	0.228934	-63.2485
chr10	2576437	2576777	341	35	0.379273	0.608592	0.229319	-131.338
chr10	92360815	92360914	100	15	0.279973	0.509334	0.229361	-51.9663
chr10	31613822	31613951	130	7	0.307243	0.53671	0.229467	-20.51
chr10	36535717	36535950	234	40	0.279969	0.509673	0.229704	-142.508
chr10	84070354	84070602	249	34	0.180733	0.410547	0.229814	-123.351
chr10	84536063	84536152	90	10	0.280158	0.511728	0.231569	-32.1214
chr10	26822635	26822832	198	19	0.452661	0.684348	0.231687	-65.2812
chr10	92303088	92303279	192	24	0.219076	0.450948	0.231872	-82.9899
chr10	68371832	68372195	364	15	0.278127	0.510177	0.23205	-54.0631
chr10	80953915	80954043	129	18	0.362051	0.594352	0.232301	-60.1349
chr10	61428586	61428760	175	62	0.171976	0.404408	0.232433	-223.129
chr10	83069831	83070004	174	59	0.204193	0.436825	0.232633	-194.364
chr10	25659210	25659443	234	5	0.675123	0.908898	0.233775	-17.7747
chr10	42467025	42467256	232	37	0.1801	0.413928	0.233828	-143.47
chr10	84937273	84937413	141	18	0.480464	0.71468	0.234216	-61.7331
chr10	31519531	31519864	334	25	0.347514	0.582025	0.234511	-79.6401
chr10	37562173	37562633	461	120	0.206816	0.441686	0.23487	-432.684
chr10	31607468	31607559	92	11	0.376554	0.611506	0.234952	-35.5274
chr10	12898521	12898664	144	16	0.44612	0.681316	0.235195	-55.6213
chr10	41049861	41050214	354	98	0.114712	0.352085	0.237372	-388.748
chr10	22275223	22275303	81	13	0.187866	0.425245	0.237378	-43.0775
chr10	80485325	80485615	291	77	0.112532	0.350032	0.2375	-296.944
chr10	5758348	5758575	228	56	0.106678	0.344961	0.238283	-242.906
chr10	60999056	60999110	55	20	0.142051	0.381089	0.239038	-72.1319
chr10	17601081	17601184	104	22	0.218006	0.457981	0.239974	-79.4903
chr10	61377642	61377813	172	11	0.446351	0.686603	0.240253	-37.1212
chr10	58432038	58432116	79	10	0.518676	0.759211	0.240535	-34.2715
chr10	8436640	8436730	91	20	0.258841	0.501546	0.242705	-78.736
chr10	36521240	36521344	105	6	0.442363	0.68612	0.243757	-18.105
chr10	409009	409247	239	24	0.322681	0.567092	0.244412	-89.7836
chr10	14526693	14527055	363	17	0.38565	0.63014	0.24449	-61.104
chr10	79800137	79800680	544	97	0.213534	0.46078	0.247246	-363.339
chr10	92021639	92021737	99	23	0.271829	0.519377	0.247548	-61.1754
chr10	33377304	33377588	285	111	0.192218	0.44066	0.248442	-451.372
chr10	2262867	2262989	123	43	0.171917	0.420658	0.248741	-149.956
chr10	12875600	12875723	124	9	0.248362	0.498854	0.250492	-35.696
chr10	75795389	75795556	168	50	0.241447	0.492198	0.250751	-156.627
chr10	70532592	70532811	220	80	0.322675	0.574216	0.251541	-262.521
chr10	72117975	72118182	208	14	0.361554	0.613221	0.251668	-43.9051
chr10	84793595	84793785	191	37	0.234003	0.487759	0.253756	-147.338
chr10	58102133	58102328	196	18	0.361919	0.615843	0.253924	-61.91
chr10	49281435	49281559	125	6	0.564565	0.820527	0.255961	-23.6902
chr10	20406104	20406396	293	13	0.456492	0.71277	0.256278	-44.972
chr10	564095	564202	108	11	0.480365	0.73839	0.258025	-34.6897
chr10	73222443	73222666	224	16	0.286598	0.545263	0.258664	-63.1549
chr10	92331938	92332168	231	39	0.281506	0.541576	0.26007	-140.705
chr10	61889578	61889788	211	12	0.436659	0.70009	0.263431	-37.9599
chr10	46249939	46250037	99	28	0.228008	0.492197	0.264189	-84.6111
chr10	61234049	61234308	260	52	0.14072	0.405476	0.264756	-189.923
chr10	33616962	33617325	364	77	0.409621	0.675169	0.265548	-285.9
chr10	56617493	56617930	438	7	0.521885	0.788468	0.266584	-29.4882
chr10	85599505	85599664	160	9	0.493917	0.761246	0.26733	-30.8642
chr10	62251391	62251561	171	48	0.218612	0.493087	0.274475	-183.056
chr10	66765371	66765686	316	13	0.272374	0.547347	0.274973	-50.0576
chr10	62238664	62238772	109	35	0.29547	0.570673	0.275203	-117.15
chr10	19119793	19119871	79	26	0.258695	0.537286	0.27859	-104.824
chr10	92276007	92276278	272	24	0.334742	0.614522	0.27978	-81.2087
chr10	1561433	1561557	125	12	0.300336	0.580404	0.280068	-43.0973
chr10	88456413	88456698	286	76	0.268851	0.549166	0.280315	-285.005
chr10	91975099	91975388	290	67	0.160028	0.440593	0.280565	-261.91
chr10	65165487	65165879	393	30	0.236142	0.518728	0.282586	-122.124
chr10	2532818	2533157	340	36	0.338094	0.621717	0.283623	-136.923
chr10	87078998	87079073	76	16	0.332023	0.615998	0.283975	-64.089
chr10	68262734	68262980	247	12	0.437132	0.722144	0.285012	-45.5535
chr10	39883761	39883899	139	4	0.42409	0.709396	0.285305	-12.9929
chr10	81336400	81336513	114	5	0.278759	0.567975	0.289217	-15.1143
chr10	31608240	31608458	219	16	0.368513	0.658799	0.290286	-62.8189
chr10	65128210	65128578	369	109	0.290872	0.582948	0.292076	-478.443
chr10	86021900	86021991	92	38	0.300065	0.592702	0.292638	-161.501
chr10	27505072	27505427	356	74	0.177659	0.471102	0.293443	-323.151
chr10	71548420	71548925	506	130	0.211582	0.512635	0.301053	-555.714
chr10	36668307	36668593	287	10	0.380552	0.684378	0.303826	-36.0751
chr10	36645345	36645786	442	114	0.214429	0.518783	0.304354	-510.341
chr10	88116309	88116445	137	22	0.315742	0.622997	0.307255	-76.5697
chr10	31643185	31643471	287	13	0.442795	0.753683	0.310888	-59.238
chr10	61635357	61635817	461	20	0.238919	0.562233	0.323313	-80.7539
chr10	14211993	14213794	1802	476	0.230357	0.558815	0.328458	-2310.89
chr10	83916998	83917156	159	50	0.156554	0.489273	0.332719	-235.073
chr10	41704742	41705106	365	6	0.46405	0.799849	0.335799	-23.0727
chr11	17582497	17582595	99	14	0.854353	0.309283	-0.545071	83.4493
chr11	121385827	121386785	959	4	0.865709	0.376915	-0.488794	23.0051
chr11	2637189	2637253	65	6	0.844537	0.377177	-0.467359	33.198
chr11	21909022	21909291	270	5	0.82146	0.393633	-0.427826	24.7595
chr11	57285987	57286077	91	4	0.677973	0.262708	-0.415265	14.2896
chr11	21877548	21877794	247	4	0.665354	0.260585	-0.404768	20.323
chr11	61646816	61646971	156	4	0.56459	0.176179	-0.388411	23.5427
chr11	129859450	129859531	82	6	0.837695	0.460154	-0.377541	23.4503
chr11	105038629	105038854	226	4	0.874429	0.500523	-0.373906	18.7521
chr11	19435817	19435943	127	4	0.515723	0.146958	-0.368765	19.0998
chr11	25285507	25285806	300	4	0.577727	0.21785	-0.359877	15.4196
chr11	17195518	17196339	822	8	0.667922	0.31126	-0.356662	39.4968
chr11	114159656	114159764	109	4	0.661831	0.305562	-0.356268	15.1001
chr11	77074645	77074918	274	4	0.610393	0.269506	-0.340886	21.0758
chr11	9564721	9564804	84	8	0.822186	0.485085	-0.337101	38.1384
chr11	70808306	70808497	192	4	0.688702	0.352369	-0.336333	14.9388
chr11	83856542	83856744	203	4	0.692606	0.360794	-0.331811	16.3562
chr11	73024145	73024472	328	6	0.6791	0.349705	-0.329395	29.0389
chr11	21213641	21213956	316	5	0.746058	0.418429	-0.327628	21.5201
chr11	100338722	100338839	118	4	0.791787	0.466587	-0.3252	17.2901
chr11	76012633	76013197	565	10	0.792617	0.471253	-0.321364	37.0636
chr11	18032141	18032671	531	4	0.624992	0.30568	-0.319312	28.7418
chr11	114543251	114543571	321	6	0.649654	0.330764	-0.31889	33.6558
chr11	66933183	66933349	167	4	0.767651	0.451656	-0.315995	13.7957
chr11	77144948	77145109	162	6	0.861818	0.546367	-0.315451	28.504
chr11	58413264	58413487	224	12	0.502405	0.187278	-0.315127	56.0499
chr11	54335470	54337189	1720	4	0.698216	0.385574	-0.312642	15.8781
chr11	1982246	1982493	248	4	0.864718	0.552968	-0.31175	16.1757
chr11	15696667	15696738	72	4	0.914319	0.603562	-0.310758	22.3635
chr11	125752086	125752176	91	4	0.655334	0.345058	-0.310275	17.2767
chr11	128663954	128664108	155	6	0.703433	0.393425	-0.310008	24.6774
chr11	124428353	124428504	152	4	0.670338	0.367586	-0.302751	18.2605
chr11	13917826	13918000	175	4	0.910551	0.60825	-0.302302	14.1429
chr11	73395640	73395974	335	8	0.824729	0.523006	-0.301723	33.425
chr11	72890432	72891259	828	4	0.645614	0.344739	-0.300875	27.0384
chr11	33993955	33994216	262	10	0.778967	0.479791	-0.299177	33.8382
chr11	68061533	68061660	128	8	0.879153	0.580489	-0.298664	31.4784
chr11	58731763	58731855	93	4	0.692596	0.39476	-0.297837	15.7294
chr11	77724491	77724656	166	4	0.648381	0.350773	-0.297608	12.8588
chr11	57874382	57874719	338	4	0.402037	0.105131	-0.296906	18.6223
chr11	58840775	58840836	62	4	0.79336	0.496515	-0.296845	16.9619
chr11	114228157	114228456	300	6	0.572711	0.276394	-0.296317	26.3993
chr11	91566670	91566721	52	4	0.590228	0.295815	-0.294413	11.0452
chr11	11933842	11933924	83	4	0.612602	0.318814	-0.293787	14.8361
chr11	110978642	110978828	187	8	0.74487	0.452334	-0.292536	29.6201
chr11	19125731	19126030	300	6	0.61382	0.322217	-0.291603	32.2595
chr11	38534149	38534494	346	4	0.69409	0.40438	-0.28971	20.2841
chr11	15315516	15315640	125	7	0.799925	0.511124	-0.288801	22.5942
chr11	10219288	10219500	213	4	0.903908	0.615315	-0.288594	17.9515
chr11	115059047	115059119	73	4	0.603054	0.314945	-0.288108	12.9318
chr11	96222504	96222634	131	4	0.740116	0.45214	-0.287976	16.5084
chr11	5904444	5904522	79	10	0.83515	0.547462	-0.287688	35.3789
chr11	107930897	107931124	228	6	0.753611	0.465932	-0.287679	25.4723
chr11	12078363	12078517	155	6	0.667371	0.380405	-0.286966	17.2814
chr11	101444307	101444402	96	6	0.90849	0.622015	-0.286474	21.8822
chr11	61599640	61600011	372	11	0.876412	0.590293	-0.286119	42.8194
chr11	84609679	84609946	268	5	0.689781	0.404039	-0.285742	19.1779
chr11	37881079	37881140	62	6	0.617552	0.332066	-0.285486	22.3681
chr11	52021168	52021294	127	4	0.758313	0.472894	-0.285419	15.013
chr11	59073261	59073331	71	4	0.651943	0.366547	-0.285397	12.3965
chr11	3990285	3990455	171	4	0.962009	0.677295	-0.284714	16.2276
chr11	62256887	62257012	126	5	0.628164	0.343574	-0.28459	13.1879
chr11	42332777	42332919	143	4	0.766959	0.483981	-0.282978	14.1365
chr11	133035566	133035770	205	8	0.874214	0.591684	-0.282529	31.5466
chr11	41680366	41680601	236	4	0.76625	0.484024	-0.282226	17.6571
chr11	88231115	88231232	118	4	0.707632	0.426675	-0.280957	14.5666
chr11	88957177	88957273	97	6	0.931305	0.650764	-0.280542	21.9787
chr11	40862238	40862370	133	5	0.660319	0.380429	-0.279889	22.7203
chr11	39830527	39830708	182	4	0.485912	0.206303	-0.279609	19.0531
chr11	37180254	37180594	341	6	0.799814	0.521116	-0.278698	23.1541
chr11	108148099	108148328	230	8	0.67273	0.395078	-0.277652	27.7748
chr11	30347798	30348071	274	7	0.732535	0.455427	-0.277108	24.0571
chr11	76853846	76853955	110	4	0.860826	0.584472	-0.276354	17.9103
chr11	12882571	12882697	127	4	0.736553	0.460209	-0.276344	16.1205
chr11	81614506	81614598	93	14	0.699667	0.424059	-0.275608	55.1936
chr11	54328731	54328829	99	8	0.876411	0.600887	-0.275524	30.1089
chr11	98695918	98696028	111	4	0.753544	0.478474	-0.275069	18.0187
chr11	32122234	32122437	204	6	0.811901	0.538456	-0.273445	20.1049
chr11	57910965	57911490	526	5	0.660042	0.387196	-0.272846	18.5364
chr11	117409790	117410185	396	12	0.778361	0.505805	-0.272556	47.9658
chr11	65765817	65766039	223	8	0.651099	0.378649	-0.27245	24.9196
chr11	14441659	14441870	212	4	0.776297	0.503858	-0.272439	15.0886
chr11	127731712	127731930	219	4	0.834348	0.561941	-0.272407	16.8604
chr11	77526560	77527085	526	7	0.554493	0.282514	-0.271979	28.0015
chr11	112904162	112904348	187	6	0.817417	0.546518	-0.270899	21.5758
chr11	13568615	13568672	58	6	0.781278	0.510597	-0.270681	20.9931
chr11	29786437	29786603	167	4	0.607715	0.337335	-0.27038	23.3259
chr11	51429818	51430201	384	75	0.698002	0.427688	-0.270314	275.42
chr11	30212153	30212350	198	6	0.869476	0.600834	-0.268642	24.7574
chr11	40237798	40237921	124	4	0.852865	0.584235	-0.268629	14.9081
chr11	130307641	130307867	227	6	0.542156	0.27684	-0.265316	24.3047
chr11	115587870	115588023	154	6	0.859141	0.59384	-0.265301	27.5851
chr11	2515467	2515689	223	4	0.78804	0.522887	-0.265152	16.961
chr11	23992181	23992320	140	4	0.636101	0.372759	-0.263342	15.0408
chr11	20740980	20741051	72	7	0.813412	0.551126	-0.262286	21.2089
chr11	127986203	127986356	154	5	0.740162	0.478207	-0.261955	21.8986
chr11	68423000	68423064	65	4	0.717853	0.456043	-0.26181	16.342
chr11	101809367	101809713	347	7	0.892988	0.632189	-0.2608	23.4823
chr11	73215740	73215896	157	4	0.63376	0.373021	-0.260739	15.1228
chr11	18504311	18504505	195	4	0.590592	0.330261	-0.260331	16.9172
chr11	73358571	73358857	287	5	0.745311	0.485662	-0.259649	17.0938
chr11	79471220	79471505	286	6	0.56009	0.300537	-0.259553	24.2419
chr11	98753588	98753640	53	6	0.802723	0.543409	-0.259314	25.2944
chr11	1974568	1974753	186	8	0.900851	0.641574	-0.259277	32.9055
chr11	19353362	19353570	209	4	0.628647	0.370073	-0.258574	16.0443
chr11	38299025	38299506	482	9	0.608793	0.350726	-0.258067	40.7178
chr11	6320446	6320509	64	6	0.736685	0.478752	-0.257933	18.3488
chr11	84919846	84920227	382	8	0.736689	0.479037	-0.257652	32.4789
chr11	2506921	2506973	53	6	0.831538	0.574901	-0.256637	21.1199
chr11	64286161	64286398	238	6	0.735121	0.478662	-0.256459	21.9696
chr11	27295921	27295974	54	5	0.868291	0.611959	-0.256332	18.3755
chr11	79429787	79429991	205	4	0.646982	0.391329	-0.255653	19.4626
chr11	26505308	26505453	146	4	0.678815	0.423201	-0.255614	15.9555
chr11	26499011	26499216	206	6	0.756786	0.501577	-0.255209	18.7439
chr11	117812806	117813043	238	4	0.677592	0.42293	-0.254662	19.2214
chr11	132938734	132938787	54	6	0.665646	0.411417	-0.254229	20.2715
chr11	80404326	80404453	128	4	0.792845	0.539074	-0.25377	13.8585
chr11	64701319	64701629	311	7	0.794636	0.541067	-0.253569	27.2744
chr11	79644878	79645255	378	4	0.6799	0.426877	-0.253022	27.6127
chr11	98741138	98741371	234	6	0.607201	0.354423	-0.252778	21.6838
chr11	97547991	97548106	116	4	0.634786	0.382316	-0.25247	15.7437
chr11	19415119	19415295	177	4	0.720968	0.468946	-0.252021	15.0128
chr11	30704232	30704322	91	13	0.854757	0.602876	-0.251881	48.2885
chr11	64093726	64093806	81	4	0.770465	0.519203	-0.251262	17.3036
chr11	90897401	90897882	482	4	0.690856	0.440449	-0.250407	26.6462
chr11	58918275	58918507	233	6	0.656848	0.406827	-0.250021	22.4201
chr11	74748380	74748916	537	10	0.77185	0.521923	-0.249927	39.6359
chr11	39599574	39599775	202	8	0.760938	0.511539	-0.249399	30.95
chr11	60437314	60437412	99	9	0.710203	0.460935	-0.249268	29.0902
chr11	120178766	120178868	103	13	0.86846	0.619628	-0.248832	31.1049
chr11	78037268	78037320	53	4	0.872176	0.623467	-0.248709	14.8232
chr11	59609487	59609580	94	4	0.633233	0.384953	-0.24828	13.7291
chr11	109539482	109539698	217	10	0.852831	0.605113	-0.247718	37.6515
chr11	45821855	45822128	274	11	0.785912	0.538409	-0.247503	47.2457
chr11	80596586	80596968	383	10	0.643501	0.396274	-0.247228	32.3149
chr11	119651624	119651809	186	6	0.691352	0.444273	-0.247079	21.6196
chr11	103201036	103201401	366	6	0.667975	0.421903	-0.246072	18.5612
chr11	74099038	74099204	167	4	0.720898	0.474898	-0.246	14.4162
chr11	100301415	100301650	236	5	0.809237	0.563552	-0.245685	17.1241
chr11	107752618	107753011	394	5	0.657329	0.411657	-0.245672	17.9391
chr11	34176692	34176758	67	4	0.66425	0.418837	-0.245412	15.543
chr11	14207282	14207433	152	6	0.866629	0.621341	-0.245288	18.7924
chr11	129867477	129867619	143	8	0.659977	0.414739	-0.245238	26.504
chr11	96605812	96606151	340	4	0.7292	0.484394	-0.244805	15.1611
chr11	106582374	106582621	248	6	0.798688	0.554112	-0.244576	25.8528
chr11	50869103	50869415	313	10	0.673464	0.42943	-0.244034	32.2853
chr11	42372604	42372887	284	4	0.757679	0.514234	-0.243445	12.614
chr11	21144524	21144813	290	8	0.774185	0.530881	-0.243304	27.9854
chr11	54239325	54239537	213	6	0.865652	0.623447	-0.242205	25.4699
chr11	30429131	30429315	185	6	0.631072	0.389389	-0.241683	19.4944
chr11	3458505	3458561	57	8	0.727452	0.485869	-0.241582	27.0641
chr11	109572080	109572173	94	5	0.569413	0.328826	-0.240587	17.0694
chr11	103276544	103276616	73	4	0.61313	0.372667	-0.240463	22.0364
chr11	81230645	81230850	206	4	0.737742	0.497439	-0.240303	13.4742
chr11	64988796	64989016	221	4	0.681093	0.440911	-0.240182	13.2906
chr11	67636483	67636702	220	5	0.732157	0.491991	-0.240166	14.557
chr11	63598297	63598428	132	4	0.700848	0.460878	-0.23997	15.1149
chr11	55332444	55332540	97	4	0.810152	0.570728	-0.239423	20.5416
chr11	60975502	60975572	71	4	0.792907	0.553497	-0.239411	14.8333
chr11	119785531	119785661	131	4	0.760164	0.520873	-0.239291	16.0748
chr11	50425336	50425388	53	5	0.696504	0.457522	-0.238982	19.3287
chr11	16934974	16935149	176	8	0.758206	0.519305	-0.2389	25.9369
chr11	42061532	42061995	464	4	0.69672	0.458358	-0.238362	14.1944
chr11	130351458	130351592	135	7	0.779736	0.541777	-0.237958	25.4034
chr11	132067420	132068088	669	5	0.469366	0.231673	-0.237693	25.8145
chr11	39696789	39696914	126	4	0.586971	0.34934	-0.237631	13.6852
chr11	103784375	103784717	343	13	0.551198	0.314042	-0.237156	45.9256
chr11	2533599	2533890	292	14	0.841288	0.604181	-0.237106	52.6774
chr11	132230385	132230818	434	59	0.51588	0.278779	-0.237101	215.566
chr11	76721078	76721594	517	4	0.670301	0.433434	-0.236867	19.563
chr11	82664152	82664424	273	4	0.638487	0.401964	-0.236523	16.4022
chr11	2472309	2472556	248	8	0.706067	0.469913	-0.236153	29.9126
chr11	119453549	119453877	329	27	0.800747	0.564635	-0.236112	98.678
chr11	121839034	121839086	53	8	0.624096	0.388582	-0.235514	29.0012
chr11	6113208	6113404	197	5	0.695821	0.46034	-0.235481	17.3999
chr11	39726518	39726801	284	6	0.661152	0.425839	-0.235313	25.3409
chr11	115198428	115198537	110	4	0.62806	0.392809	-0.23525	15.7899
chr11	127181152	127181376	225	12	0.778787	0.54391	-0.234877	39.3648
chr11	79102244	79102436	193	6	0.811074	0.576936	-0.234138	23.5918
chr11	108210586	108210789	204	4	0.861053	0.627143	-0.23391	14.305
chr11	19089168	19089382	215	5	0.714492	0.481082	-0.23341	21.688
chr11	1894754	1895007	254	9	0.609604	0.376223	-0.233381	29.0675
chr11	51691412	51691473	62	6	0.854988	0.621691	-0.233297	18.7139
chr11	68772085	68772137	53	5	0.692274	0.459319	-0.232955	13.719
chr11	105629980	105630064	85	4	0.634179	0.401274	-0.232904	15.6107
chr11	125440765	125440830	66	4	0.750502	0.51791	-0.232592	13.2649
chr11	61558622	61558805	184	6	0.799736	0.567415	-0.232321	20.1862
chr11	67122090	67122461	372	14	0.768708	0.536704	-0.232004	49.1028
chr11	80444144	80444239	96	5	0.771669	0.53974	-0.231929	15.6568
chr11	83559630	83559932	303	4	0.599214	0.367324	-0.23189	23.2518
chr11	83479510	83479569	60	4	0.682424	0.450566	-0.231859	15.8976
chr11	16312984	16313208	225	10	0.873891	0.642048	-0.231843	37.3203
chr11	98258570	98258647	78	6	0.822254	0.590442	-0.231812	21.4826
chr11	129526183	129526309	127	5	0.543963	0.312288	-0.231675	20.3951
chr11	21610111	21610174	64	4	0.811238	0.579832	-0.231406	13.8354
chr11	115160537	115160903	367	10	0.642664	0.411458	-0.231206	34.5499
chr11	77131236	77131487	252	6	0.778109	0.547209	-0.2309	21.5633
chr11	76929546	76929749	204	6	0.816556	0.585846	-0.23071	22.2514
chr11	17266295	17266393	99	4	0.632524	0.401874	-0.23065	15.5293
chr11	20628723	20628789	67	5	0.789219	0.5588	-0.230418	14.4659
chr11	26846932	26847031	100	5	0.839321	0.608972	-0.230349	17.6654
chr11	122489945	122490554	610	41	0.765452	0.535555	-0.229897	166.225
chr11	100723105	100723327	223	4	0.593236	0.36377	-0.229467	18.8392
chr11	59344868	59345090	223	4	0.708894	0.47946	-0.229434	16.1818
chr11	107149170	107149223	54	5	0.800301	0.570915	-0.229387	15.4449
chr11	104847550	104847917	368	10	0.700087	0.470906	-0.229181	39.3095
chr11	32145772	32145996	225	9	0.784379	0.555698	-0.228681	29.0902
chr11	64243419	64243935	517	6	0.686322	0.458013	-0.228309	22.96
chr11	80040568	80040866	299	8	0.683899	0.455635	-0.228264	25.9823
chr11	660085	660213	129	9	0.617682	0.389589	-0.228093	31.0843
chr11	74907283	74907524	242	7	0.449659	0.221719	-0.22794	29.0112
chr11	60251463	60251590	128	5	0.665973	0.438062	-0.227911	16.2957
chr11	126164164	126164387	224	12	0.714746	0.486905	-0.227841	40.7356
chr11	13409309	13409517	209	32	0.872967	0.645136	-0.227831	108.606
chr11	34752648	34752776	129	7	0.761086	0.53415	-0.226936	22.6491
chr11	39678877	39679148	272	5	0.742309	0.515547	-0.226761	19.7769
chr11	13668967	13669129	163	6	0.816888	0.590513	-0.226375	20.218
chr11	5196130	5196349	220	5	0.682673	0.456302	-0.226371	18.675
chr11	39497928	39498129	202	6	0.696977	0.471115	-0.225862	20.8289
chr11	61535089	61535199	111	8	0.724872	0.499515	-0.225357	36.2942
chr11	78202301	78202354	54	4	0.702554	0.477241	-0.225313	16.9672
chr11	20628850	20628940	91	5	0.807072	0.581798	-0.225275	16.649
chr11	129761613	129761785	173	12	0.847026	0.622291	-0.224735	42.1544
chr11	2449766	2449893	128	9	0.80382	0.579247	-0.224573	31.1964
chr11	58188870	58189065	196	4	0.757938	0.533401	-0.224538	18.3855
chr11	74124139	74124347	209	5	0.7822	0.558217	-0.223983	20.3542
chr11	103421255	103421474	220	5	0.684852	0.460909	-0.223942	20.4806
chr11	125599095	125599224	130	5	0.797993	0.574687	-0.223306	18.7791
chr11	527102	527157	56	8	0.787691	0.565078	-0.222613	28.5773
chr11	80714892	80715168	277	5	0.789854	0.567328	-0.222525	19.5585
chr11	71137153	71137237	85	8	0.752142	0.529809	-0.222333	26.6104
chr11	73703330	73703659	330	6	0.718902	0.497027	-0.221875	25.699
chr11	39569770	39569978	209	6	0.474026	0.252399	-0.221626	20.3421
chr11	65165674	65165820	147	4	0.822328	0.600784	-0.221543	13.1945
chr11	41617386	41617500	115	5	0.775871	0.55445	-0.221421	17.1756
chr11	128760243	128760355	113	5	0.698476	0.477727	-0.220749	20.7147
chr11	8296685	8296904	220	13	0.826652	0.606013	-0.220639	44.0323
chr11	80993800	80993929	130	4	0.63498	0.414444	-0.220535	14.406
chr11	21828283	21828466	184	4	0.834809	0.614929	-0.21988	15.1949
chr11	86690653	86690706	54	5	0.801714	0.581907	-0.219807	14.7096
chr11	26674746	26674949	204	5	0.799788	0.580546	-0.219243	18.0174
chr11	17648994	17649100	107	4	0.657824	0.43898	-0.218843	15.3856
chr11	105629642	105629712	71	5	0.546164	0.328152	-0.218011	17.9702
chr11	6468321	6468522	202	6	0.829564	0.612038	-0.217526	24.7092
chr11	124298968	124299060	93	4	0.67535	0.45803	-0.21732	13.7045
chr11	71332936	71333038	103	6	0.824769	0.607599	-0.21717	20.4513
chr11	66663832	66663990	159	4	0.686701	0.469706	-0.216996	13.5076
chr11	67160658	67160797	140	9	0.819307	0.604843	-0.214464	46.3822
chr11	77772187	77772380	194	4	0.580208	0.367279	-0.21293	14.2143
chr11	74434018	74434178	161	4	0.703973	0.491441	-0.212531	13.3913
chr11	63856502	63856577	76	4	0.699175	0.486648	-0.212527	14.6902
chr11	57518265	57518415	151	6	0.664483	0.452227	-0.212255	22.419
chr11	127565385	127565625	241	13	0.519456	0.307769	-0.211688	43.8077
chr11	10059051	10059185	135	13	0.69362	0.482205	-0.211415	43.2952
chr11	31581428	31582567	1140	5	0.572317	0.360907	-0.21141	18.2244
chr11	92960825	92960905	81	6	0.826981	0.616169	-0.210812	22.4074
chr11	26820994	26821087	94	13	0.86334	0.652617	-0.210723	43.1133
chr11	79440640	79440776	137	6	0.840326	0.629629	-0.210697	20.1206
chr11	29085805	29085899	95	4	0.671693	0.4615	-0.210193	12.8644
chr11	76726048	76726329	282	5	0.790216	0.580867	-0.209349	19.9122
chr11	71446512	71446766	255	8	0.783257	0.574479	-0.208778	31.797
chr11	51476693	51476945	253	6	0.864372	0.65581	-0.208563	21.7617
chr11	13877250	13877388	139	6	0.768359	0.560336	-0.208023	20.6177
chr11	60415569	60415800	232	6	0.564579	0.356755	-0.207824	20.2437
chr11	18183738	18183812	75	10	0.835136	0.628321	-0.206815	32.4665
chr11	94119530	94119581	52	5	0.690684	0.484649	-0.206035	16.7625
chr11	18352355	18352520	166	4	0.226389	0.0217093	-0.20468	15.8938
chr11	30639435	30639488	54	4	0.869272	0.664838	-0.204434	13.9517
chr11	59611572	59611775	204	4	0.804123	0.600033	-0.20409	13.4157
chr11	39025588	39025711	124	5	0.807852	0.603871	-0.203981	16.7923
chr11	44513733	44513784	52	4	0.762981	0.559491	-0.20349	14.513
chr11	97265464	97265581	118	5	0.83569	0.632926	-0.202764	16.1462
chr11	100591426	100591479	54	4	0.776604	0.575903	-0.200702	17.0229
chr11	61033071	61033546	476	4	0.786889	0.587493	-0.199396	15.2368
chr11	39350511	39350847	337	9	0.716593	0.517236	-0.199357	32.7475
chr11	132933769	132933892	124	8	0.721614	0.523352	-0.198262	26.4293
chr11	129557999	129558183	185	5	0.739682	0.542398	-0.197283	17.7427
chr11	90039906	90040002	97	5	0.613392	0.416588	-0.196803	21.396
chr11	100582741	100582937	197	7	0.679516	0.483957	-0.195559	25.263
chr11	55976646	55976727	82	7	0.79957	0.604198	-0.195372	23.8008
chr11	54099992	54100322	331	5	0.861035	0.666051	-0.194985	20.8675
chr11	21463808	21464039	232	4	0.567302	0.377003	-0.190298	15.9861
chr11	57249974	57250027	54	5	0.753633	0.564201	-0.189433	26.4667
chr11	38992488	38992615	128	5	0.647847	0.460168	-0.18768	22.0282
chr11	125442717	125442777	61	5	0.601801	0.417525	-0.184276	16.5578
chr11	21573875	21573949	75	5	0.627051	0.451373	-0.175678	21.6063
chr11	61507406	61507760	355	4	0.76085	0.608745	-0.152105	7.53216
chr11	90317854	90318276	423	4	0.290903	0.224039	-0.066864	0.460325
chr11	91252893	91253289	397	4	0.385738	0.39593	0.0101914	-0.555946
chr11	62987953	62988750	798	4	0.38658	0.415907	0.0293268	-1.38688
chr11	105221593	105221915	323	4	0.59511	0.675908	0.080798	-6.46176
chr11	13720126	13720287	162	36	0.0870838	0.273953	0.186869	-127.671
chr11	63377334	63377388	55	7	0.101719	0.291429	0.18971	-26.5266
chr11	52334779	52335020	242	50	0.131334	0.324494	0.19316	-181.815
chr11	109828796	109828875	80	11	0.490697	0.684379	0.193682	-35.4783
chr11	63377459	63377635	177	7	0.141687	0.335439	0.193753	-28.683
chr11	40079211	40079277	67	22	0.158665	0.353477	0.194812	-77.4849
chr11	40426525	40426624	100	20	0.122424	0.320955	0.198531	-69.1037
chr11	1662182	1662239	58	19	0.194621	0.393305	0.198684	-62.2025
chr11	81951316	81951467	152	4	0.51444	0.716835	0.202395	-15.0338
chr11	113503857	113503947	91	16	0.160619	0.364329	0.203711	-53.3608
chr11	109027003	109027216	214	29	0.325822	0.53272	0.206898	-99.7424
chr11	120771735	120772004	270	67	0.112061	0.319187	0.207126	-279.084
chr11	56010080	56010287	208	28	0.147559	0.354685	0.207126	-92.5188
chr11	120324037	120324203	167	48	0.170739	0.379517	0.208778	-154.475
chr11	122811020	122811086	67	20	0.195317	0.404243	0.208926	-66.3015
chr11	52363	52418	56	18	0.18034	0.390529	0.210189	-60.7105
chr11	88824964	88825182	219	50	0.177121	0.387549	0.210428	-170.533
chr11	8237811	8237926	116	23	0.22752	0.438911	0.211392	-77.9543
chr11	51551406	51551459	54	11	0.354418	0.566162	0.211744	-34.9125
chr11	37843154	37843349	196	51	0.15333	0.365815	0.212485	-180.741
chr11	124915002	124915058	57	7	0.457923	0.671028	0.213105	-21.1507
chr11	63589886	63589983	98	19	0.15694	0.371012	0.214072	-68.2575
chr11	112444151	112444241	91	29	0.199378	0.413487	0.214109	-95.2531
chr11	92266841	92266991	151	10	0.12245	0.336933	0.214483	-33.6671
chr11	31990634	31990986	353	108	0.209041	0.424491	0.21545	-367.682
chr11	93197736	93197794	59	20	0.187959	0.403751	0.215791	-69.0624
chr11	125142902	125142989	88	22	0.205903	0.425628	0.219725	-69.7013
chr11	121884581	121884696	116	37	0.1645	0.384388	0.219889	-110.523
chr11	33457031	33457410	380	81	0.104843	0.324917	0.220074	-310.806
chr11	55911611	55911680	70	14	0.219253	0.440621	0.221368	-42.5131
chr11	47837017	47837137	121	13	0.264818	0.487426	0.222608	-45.707
chr11	74357275	74357471	197	8	0.231836	0.455706	0.22387	-28.8413
chr11	24474475	24474624	150	4	0.156567	0.380554	0.223988	-17.728
chr11	2877906	2877994	89	23	0.253584	0.479187	0.225603	-91.9108
chr11	67355987	67356243	257	80	0.147629	0.373321	0.225692	-274.478
chr11	40464393	40464471	79	5	0.686815	0.912664	0.225849	-15.1301
chr11	124707176	124707274	99	11	0.20071	0.427307	0.226597	-39.2416
chr11	113108444	113108696	253	74	0.342113	0.56877	0.226656	-258.698
chr11	74069582	74069753	172	39	0.322227	0.549088	0.226861	-141.872
chr11	62612638	62612927	290	85	0.148923	0.376329	0.227406	-321.309
chr11	25478258	25478536	279	51	0.117549	0.34568	0.228131	-184.262
chr11	124020003	124020152	150	9	0.330855	0.559296	0.228441	-30.2001
chr11	16689165	16689238	74	7	0.565278	0.794101	0.228823	-19.4099
chr11	122108952	122109101	150	50	0.201067	0.430535	0.229468	-172.765
chr11	13774952	13775007	56	12	0.230424	0.460084	0.22966	-39.7391
chr11	133046840	133046955	116	10	0.596426	0.826452	0.230026	-33.914
chr11	7261482	7261629	148	13	0.281985	0.512226	0.230242	-45.8518
chr11	130443299	130443457	159	21	0.208589	0.439149	0.23056	-61.7754
chr11	47379578	47379835	258	52	0.305344	0.536253	0.230909	-198.546
chr11	92662939	92663009	71	23	0.264202	0.495897	0.231695	-80.4724
chr11	116740422	116740626	205	18	0.426347	0.658126	0.231779	-61.7434
chr11	93961316	93961680	365	90	0.17475	0.406815	0.232065	-313.007
chr11	113507644	113507937	294	46	0.149102	0.381692	0.23259	-169.077
chr11	51679409	51679503	95	13	0.319464	0.552804	0.233341	-36.782
chr11	94685654	94685922	269	73	0.205346	0.438698	0.233353	-248.48
chr11	123289443	123289504	62	9	0.534886	0.768978	0.234092	-26.8473
chr11	132893413	132893687	275	30	0.444557	0.679241	0.234685	-106.422
chr11	11114896	11115232	337	24	0.458508	0.694677	0.236169	-81.3389
chr11	904921	905310	390	44	0.298264	0.534912	0.236648	-155.226
chr11	127698316	127698656	341	94	0.210862	0.448443	0.237581	-342.54
chr11	132262684	132262924	241	75	0.284096	0.522567	0.238471	-227.611
chr11	106162108	106162214	107	19	0.233092	0.471658	0.238566	-59.1455
chr11	122955961	122956132	172	18	0.358243	0.597032	0.238789	-54.4002
chr11	124572326	124572534	209	20	0.332708	0.573915	0.241207	-66.0724
chr11	100098529	100098720	192	10	0.440695	0.68191	0.241215	-33.6801
chr11	65102857	65103166	310	4	0.555957	0.797186	0.241229	-10.4096
chr11	111415184	111415616	433	133	0.201869	0.447778	0.245909	-481.152
chr11	124683260	124683392	133	11	0.39922	0.645916	0.246696	-36.8316
chr11	7176299	7176479	181	48	0.231902	0.478767	0.246866	-148.093
chr11	50309022	50309177	156	42	0.172393	0.419405	0.247011	-145.726
chr11	125291486	125291606	121	4	0.469186	0.716327	0.24714	-16.4781
chr11	45992601	45992672	72	7	0.339208	0.587039	0.247831	-20.5712
chr11	47837218	47837567	350	65	0.281389	0.52936	0.247971	-232.805
chr11	121766854	121767035	182	56	0.181261	0.429937	0.248676	-191.452
chr11	104875208	104875481	274	53	0.219424	0.469594	0.25017	-184.104
chr11	122112186	122112268	83	18	0.180526	0.431115	0.250589	-62.7326
chr11	8562471	8562746	276	41	0.121537	0.372753	0.251217	-169.534
chr11	81860395	81860711	317	23	0.571164	0.826434	0.25527	-71.6964
chr11	8759563	8759671	109	11	0.208522	0.466793	0.258271	-39.7548
chr11	50692277	50692410	134	5	0.59713	0.855981	0.258851	-21.6045
chr11	113273491	113273557	67	4	0.566107	0.82724	0.261133	-13.9097
chr11	6155864	6156327	464	98	0.484583	0.748427	0.263844	-397.942
chr11	78526196	78526378	183	4	0.589698	0.853867	0.26417	-15.6114
chr11	32723060	32723160	101	8	0.329646	0.596544	0.266898	-28.5423
chr11	36092559	36093021	463	82	0.181678	0.449659	0.267981	-350.813
chr11	63360385	63360493	109	36	0.171716	0.442561	0.270845	-129.464
chr11	55021374	55021854	481	82	0.241372	0.514331	0.272959	-312.931
chr11	51852012	51852375	364	23	0.219454	0.495222	0.275769	-83.1921
chr11	1662397	1662866	470	123	0.180314	0.457138	0.276824	-540.315
chr11	4486869	4487134	266	10	0.363785	0.645163	0.281378	-35.4087
chr11	34759197	34759384	188	6	0.109814	0.393338	0.283524	-19.8875
chr11	43381881	43382096	216	6	0.51794	0.802328	0.284389	-21.929
chr11	61708348	61708405	58	8	0.310432	0.598663	0.288231	-26.6559
chr11	52688110	52688649	540	72	0.299498	0.591145	0.291647	-316.531
chr11	121883793	121884417	625	96	0.338112	0.63311	0.294998	-421.034
chr11	18842675	18842730	56	4	0.332374	0.628992	0.296617	-14.9846
chr11	45689526	45689744	219	6	0.491697	0.801076	0.309379	-21.4785
chr11	124532565	124533051	487	37	0.413628	0.726986	0.313358	-182.551
chr11	92053414	92053511	98	4	0.544624	0.870687	0.326063	-11.5691
chr11	9732129	9732283	155	4	0.334751	0.686107	0.351356	-14.5651
chr11	120829119	120829644	526	116	0.246414	0.604777	0.358364	-654.624
chr11	123382415	123382772	358	73	0.274169	0.647492	0.373323	-352.353
chr11	11029198	11029699	502	137	0.186218	0.566405	0.380187	-840.167
chr11	16634112	16634177	66	4	0.508745	0.89332	0.384574	-13.6578
chr11	9733418	9733583	166	4	0.200629	0.606848	0.40622	-15.6821
chr11	88784255	88784419	165	6	0.40144	0.815991	0.414552	-29.3095
chr11	81707641	81707903	263	6	0.38688	0.80288	0.416001	-29.2412
chr11	53958558	53958791	234	4	0.107027	0.527931	0.420904	-21.9838
chr11	40356950	40357161	212	4	0.16061	0.617215	0.456605	-22.7194
chr11	133647315	133647501	187	8	0.411635	0.888311	0.476676	-50.7747
chr11	121249645	121249706	62	4	0.0433585	0.617035	0.573677	-55.555
chr12	71238382	71238434	53	4	0.812062	0.392072	-0.41999	15.1998
chr12	6798837	6798952	116	4	0.613157	0.194404	-0.418753	19.3326
chr12	121280134	121280201	68	4	0.716926	0.311167	-0.40576	17.3638
chr12	21890290	21890529	240	4	0.920191	0.519939	-0.400252	21.8859
chr12	16275952	16276145	194	4	0.434171	0.0381435	-0.396027	22.5146
chr12	111226875	111227044	170	6	0.690366	0.298623	-0.391743	28.2322
chr12	67443558	67443740	183	4	0.566981	0.185075	-0.381906	19.1181
chr12	2340149	2340243	95	6	0.810319	0.434176	-0.376143	22.657
chr12	104580122	104580329	208	4	0.635442	0.263877	-0.371565	14.9951
chr12	40199509	40199650	142	4	0.562715	0.194726	-0.367989	17.6254
chr12	6819873	6820181	309	5	0.67648	0.310139	-0.36634	19.4093
chr12	6819448	6819579	132	4	0.621117	0.257791	-0.363326	18.3597
chr12	1438279	1438477	199	6	0.815469	0.463923	-0.351546	26.1735
chr12	21604584	21604818	235	4	0.468185	0.118825	-0.34936	16.2271
chr12	16224921	16224984	64	4	0.747603	0.403841	-0.343762	16.3528
chr12	106289441	106289614	174	4	0.876988	0.539029	-0.337959	19.3199
chr12	15393182	15393232	51	4	0.66806	0.330439	-0.337621	13.0373
chr12	12830431	12830488	58	4	0.747056	0.410463	-0.336593	18.5389
chr12	29925584	29925645	62	4	0.8638	0.533829	-0.329971	10.9001
chr12	113986721	113986772	52	5	0.742728	0.414232	-0.328496	14.2454
chr12	75160263	75160655	393	8	0.522064	0.195914	-0.32615	30.1164
chr12	107080670	107080727	58	4	0.933984	0.609126	-0.324858	14.7701
chr12	50385826	50385877	52	4	0.680624	0.357184	-0.323441	13.6971
chr12	84517029	84517442	414	9	0.821605	0.502271	-0.319334	26.406
chr12	73452169	73452311	143	4	0.690901	0.372917	-0.317983	12.9232
chr12	13758583	13758633	51	4	0.781437	0.464926	-0.316512	13.1949
chr12	59274568	59274656	89	4	0.680299	0.363792	-0.316508	15.7905
chr12	15128485	15128627	143	4	0.602102	0.288376	-0.313726	14.9112
chr12	89030024	89030819	796	5	0.590692	0.278389	-0.312303	23.0892
chr12	34102981	34103109	129	6	0.556052	0.245141	-0.310911	27.7759
chr12	67467659	67467749	91	4	0.817469	0.508277	-0.309192	20.142
chr12	15861091	15861163	73	4	0.785422	0.477984	-0.307438	18.2265
chr12	99677431	99677661	231	6	0.741633	0.43479	-0.306843	25.3788
chr12	30532460	30532813	354	4	0.927356	0.625263	-0.302092	15.5562
chr12	6797750	6798429	680	5	0.534201	0.233657	-0.300544	19.3727
chr12	66577601	66577691	91	4	0.556929	0.256646	-0.300283	14.7619
chr12	110675680	110675801	122	6	0.706423	0.406664	-0.299759	21.5429
chr12	110928122	110928272	151	6	0.73791	0.438227	-0.299684	25.2819
chr12	117260621	117260875	255	4	0.583873	0.286353	-0.29752	15.6427
chr12	61319725	61320042	318	8	0.764201	0.467182	-0.297019	32.1445
chr12	95356830	95357053	224	6	0.737204	0.442028	-0.295176	21.6235
chr12	95256518	95256618	101	4	0.75046	0.457451	-0.29301	12.8456
chr12	104979753	104979892	140	18	0.82144	0.530373	-0.291068	48.9145
chr12	4075298	4075389	92	4	0.732349	0.443433	-0.288916	11.6799
chr12	75989818	75989874	57	4	0.738359	0.449457	-0.288902	17.0105
chr12	85492836	85492922	87	6	0.622061	0.333254	-0.288807	23.0038
chr12	59810319	59810531	213	4	0.85639	0.567761	-0.28863	19.7876
[truncated: 6,998 more rows]

## Sheet: Table S7
Supplementary Table 7 The overlap DMRs between species-related DMRs (in three macaques) and age-related DMRs (in Chinese rhesus macaques).
[truncated: 170 more rows]

[truncated: 11 more sheets: Table S8, Table S9, Table S10, Table S11, Table S12, Table S13, Table S14, Table S15, Table S16, Table S17, Table S18]
